# Supplementary material for: Object-based multiscale segmentation incorporating texture and edge features of high-resolution remote sensing images
Source: PeerJ Comput Sci. 2023 Mar 15;9:e1290. doi: 10.7717/peerj-cs.1290 (PMC10280506; doi:10.7717/peerj-cs.1290)
Supplement: Supplemental Information 1 — The program is written in C++ language, and use a graphical user interface to read, process and show the experimental images automatically. The parameters can be set from the parameter dialog box. [file peerj-cs-09-1290-s001.zip]

Archive with 36 entries (35 files):
- cs-79984-Image_segmentation_code/ChildFrm.cpp
- cs-79984-Image_segmentation_code/ChildFrm.h
- cs-79984-Image_segmentation_code/DIB.CPP
- cs-79984-Image_segmentation_code/DIB.H
- cs-79984-Image_segmentation_code/DWT.CPP
- cs-79984-Image_segmentation_code/GlobalApi.h
- cs-79984-Image_segmentation_code/MainFrm.cpp
- cs-79984-Image_segmentation_code/MainFrm.h
- cs-79984-Image_segmentation_code/ParamsDlg.cpp
- cs-79984-Image_segmentation_code/ParamsDlg.h
- cs-79984-Image_segmentation_code/ReadMe.txt
- cs-79984-Image_segmentation_code/res/
- cs-79984-Image_segmentation_code/res/segment.ico
- cs-79984-Image_segmentation_code/res/segment.rc2
- cs-79984-Image_segmentation_code/res/segmentDoc.ico
- cs-79984-Image_segmentation_code/res/Toolbar.bmp
- cs-79984-Image_segmentation_code/resource.h
- cs-79984-Image_segmentation_code/segment.aps
- cs-79984-Image_segmentation_code/segment.clw
- cs-79984-Image_segmentation_code/segment.cpp
- cs-79984-Image_segmentation_code/segment.h
- cs-79984-Image_segmentation_code/segment.ncb
- cs-79984-Image_segmentation_code/segment.opt
- cs-79984-Image_segmentation_code/segment.plg
- cs-79984-Image_segmentation_code/segment.rc
- cs-79984-Image_segmentation_code/segment.sln
- cs-79984-Image_segmentation_code/segment.suo
- cs-79984-Image_segmentation_code/segment.vcxproj
- cs-79984-Image_segmentation_code/segment.vcxproj.filters
- cs-79984-Image_segmentation_code/segment.vcxproj.user
- cs-79984-Image_segmentation_code/segmentDoc.cpp
- cs-79984-Image_segmentation_code/segmentDoc.h
- cs-79984-Image_segmentation_code/segmentView.cpp
- cs-79984-Image_segmentation_code/segmentView.h
- cs-79984-Image_segmentation_code/StdAfx.cpp
- cs-79984-Image_segmentation_code/StdAfx.h
