# Supplementary material for: Object-based multiscale segmentation incorporating texture and edge features of high-resolution remote sensing images
Source: PeerJ Comput Sci. 2023 Mar 15;9:e1290. doi: 10.7717/peerj-cs.1290 (PMC10280506; doi:10.7717/peerj-cs.1290)
Supplement: Supplemental Information 1 — The program is written in C++ language, and use a graphical user interface to read, process and show the experimental images automatically. The parameters can be set from the parameter dialog box. [file peerj-cs-09-1290-s001.zip › cs-79984-Image_segmentation_code/ChildFrm.cpp]

// ChildFrm.cpp : implementation of the CChildFrame class
//

#include "stdafx.h"
#include "segment.h"

#include "ChildFrm.h"

#ifdef _DEBUG
#define new DEBUG_NEW
#undef THIS_FILE
static char THIS_FILE[] = __FILE__;
#endif

/////////////////////////////////////////////////////////////////////////////
// CChildFrame

IMPLEMENT_DYNCREATE(CChildFrame, CMDIChildWnd)

BEGIN_MESSAGE_MAP(CChildFrame, CMDIChildWnd)
	//{{AFX_MSG_MAP(CChildFrame)
		// NOTE - the ClassWizard will add and remove mapping macros here.
		//    DO NOT EDIT what you see in these blocks of generated code !
	//}}AFX_MSG_MAP
END_MESSAGE_MAP()

/////////////////////////////////////////////////////////////////////////////
// CChildFrame construction/destruction

CChildFrame::CChildFrame()
{
	// TODO: add member initialization code here
	
}

CChildFrame::~CChildFrame()
{
}

BOOL CChildFrame::PreCreateWindow(CREATESTRUCT& cs)
{
	// TODO: Modify the Window class or styles here by modifying
	//  the CREATESTRUCT cs

	//ÅäÖÃÑùÊ½Ê¹×Ó´°¿ÚÄ¬ÈÏ×î´ó»¯
	cs.style |= WS_VISIBLE|WS_MAXIMIZE;
	

	if( !CMDIChildWnd::PreCreateWindow(cs) )
		return FALSE;
	cs.lpszName = _T("·Ö¸îÈí¼þ");
	return TRUE;
}


/////////////////////////////////////////////////////////////////////////////
// CChildFrame diagnostics

#ifdef _DEBUG
void CChildFrame::AssertValid() const
{
	CMDIChildWnd::AssertValid();
}

void CChildFrame::Dump(CDumpContext& dc) const
{
	CMDIChildWnd::Dump(dc);
}

#endif //_DEBUG

/////////////////////////////////////////////////////////////////////////////
// CChildFrame message handlers
