# Supplementary material for: Object-based multiscale segmentation incorporating texture and edge features of high-resolution remote sensing images
Source: PeerJ Comput Sci. 2023 Mar 15;9:e1290. doi: 10.7717/peerj-cs.1290 (PMC10280506; doi:10.7717/peerj-cs.1290)
Supplement: Supplemental Information 1 — The program is written in C++ language, and use a graphical user interface to read, process and show the experimental images automatically. The parameters can be set from the parameter dialog box. [file peerj-cs-09-1290-s001.zip › cs-79984-Image_segmentation_code/DWT.CPP]

// ÎÄ¼þDWT.cpp´æ·ÅµÄÊÇÓÐ¹ØÐ¡²¨±ä»»µÄº¯Êý

#include "stdafx.h"
#include "dib.h"
#include "math.h"
#include "GlobalApi.h"


/*************************************************************************
 *
 * \º¯ÊýÃû³Æ£º
 *   DWT_1D()
 *
 * \ÊäÈë²ÎÊý:
 *   double * pDbSrc		- Ö¸ÏòÔ´Êý¾ÝµÄÖ¸Õë
 *   int nMaxLevel		- ×î´ó¿É·Ö½âµÄ²ãÊý
 *   int nDWTSteps		- ÐèÒª·Ö½çµÄ²ãÊý
 *   int nInv			- ÊÇ·ñÎªDWT£¬1±íÊ¾ÎªIDWT£¬0±íÊ¾DWT
 *   int nStep			- µ±Ç°µÄ¼ÆËã²ãÊý
 *   int nSupp			- Ð¡²¨»ùµÄ½ôÖ§¼¯µÄ³¤¶È
 *
 * \·µ»ØÖµ:
 *   BOOL			- ³É¹¦Ôò·µ»ØTRUE£¬·ñÔò·µ»ØFALSE
 *
 * \ËµÃ÷:
 *   ¸Ãº¯ÊýÓÃ¶Ô´æ·ÅÔÚpDBSrcÖÐµÄÊý¾Ý½øÐÐÒ»Î¬DWT»òÕßIDWT¡£ÆäÖÐ£¬nInvÎª±íÊ¾½øÐÐ
 *   DWT»òÕßIDWTµÄ±êÖ¾¡£nStepÎªµ±Ç°ÒÑ¾­·Ö½çµÄ²ãÊý¡£¼ÆËãºóÊý¾ÝÈÔ´æ·ÅÔÚpDbSrcÖÐ
 *
 *************************************************************************
 */
BOOL DWT_1D(double* pDbSrc, int nMaxLevel,
			int nDWTSteps, int nInv, int nStep, int nSupp )
{
	// ¼ÆËã×îÐ¡¿É·Ö½çµÄ²ãÊý
	int MinLevel = nMaxLevel-nDWTSteps;

	// ÅÐ¶ÏÊÇ·ñÎªDWT
	if (!nInv)
	{	// DWT
		int n = nMaxLevel;

		while (n>MinLevel)
			// µ÷ÓÃDWTStep_1D½øÐÐµÚn²ãµÄDWT
			if (!DWTStep_1D(pDbSrc, n--, nInv, nStep, nSupp)) 
				return FALSE;
	}

	// nInvÎª1Ôò½øÐÐIDWT
	else
	{	// IDWT
		int n = MinLevel;

		while (n<nMaxLevel)
			// µ÷ÓÃDWTStep_1D½øÐÐµÚn²ãµÄIDWT
			if (!DWTStep_1D(pDbSrc, n++, nInv, nStep, nSupp)) 
				return FALSE;
	}
	return TRUE;
}

/*************************************************************************
 *
 * \º¯ÊýÃû³Æ£º
 *   DWTStep_1D()
 *
 * \ÊäÈë²ÎÊý:
 *   double * pDbSrc		- Ö¸ÏòÔ´Êý¾ÝµÄÖ¸Õë
 *   int nCurLevel		- µ±Ç°·Ö½çµÄ²ãÊý
 *   int nInv			- ÊÇ·ñÎªDWT£¬1±íÊ¾ÎªIDWT£¬0±íÊ¾DWT
 *   int nStep			- µ±Ç°µÄ¼ÆËã²ãÊý
 *   int nSupp			- Ð¡²¨»ùµÄ½ôÖ§¼¯µÄ³¤¶È
 *
 * \·µ»ØÖµ:
 *   BOOL			- ³É¹¦Ôò·µ»ØTRUE£¬·ñÔò·µ»ØFALSE
 *
 * \ËµÃ÷:
 *   ¸Ãº¯ÊýÓÃ¶Ô´æ·ÅÔÚpDBSrcÖÐµÄÊý¾Ý½øÐÐÒ»²ãµÄÒ»Î¬DWT»òÕßIDWT¡£ÆäÖÐ£¬nInvÎª±íÊ¾½øÐÐ
 *   DWT»òÕßIDWTµÄ±êÖ¾¡£nCurLevelÎªµ±Ç°ÐèÒª½øÐÐ·Ö½çµÄ²ãÊý¡£nStepÎªÒÑ¾­·Ö½çµÄ²ãÊý
 *   ¼ÆËãºóÊý¾ÝÈÔ´æ·ÅÔÚpDbSrcÖÐ
 *
 *************************************************************************
 */
BOOL DWTStep_1D(double* pDbSrc, int nCurLevel,
			int nInv, int nStep,int nSupp)
{
	double s = sqrt(2.0);

	// »ñµÃÐ¡²¨»ùµÄÖ¸Õë
	double* h = (double*)hCoef[nSupp-1];

	// È·ÈÏµ±Ç°²ãÊýÓÐÐ§
	ASSERT(nCurLevel>=0);

	// ¼ÆËãµ±Ç°²ãÊýµÄ³¤¶È
	int CurN = 1<<nCurLevel;
	if (nInv) CurN <<= 1;

	// È·ÈÏËùÑ¡ÔñµÄÐ¡²¨»ùºÍµ±Ç°²ãÊýµÄ³¤¶ÈÓÐÐ§
	if (nSupp<1 || nSupp>10 || CurN<2*nSupp) 
		return FALSE;

	// ·ÖÅäÁÙÊ±ÄÚ´æÓÃÓÚ´æ·Å½á¹û
	double *ptemp = new double[CurN];
	if (!ptemp) return FALSE;

	double	s1, s2;
	int	Index1, Index2;

	// ÅÐ¶ÏÊÇ½øÐÐDWT»¹ÊÇIDWT
	if (!nInv)
	{	// DWT
		Index1=0;
		Index2=2*nSupp-1;
		
		// ½øÐÐ¾í»ý£¬ÆäÖÐs1ÎªµÍÆµ²¿·Ö£¬s2Îª¸ßÆµ²¿·ÖµÄ½á¹û
		for (int i=0; i<CurN/2; i++)
		{	
			s1 = s2 = 0;
			double t = -1;
			for (int j=0; j<2*nSupp; j++, t=-t)
			{
				s1 += h[j]*pDbSrc[(Index1 & CurN-1) * nStep];
				s2 += t*h[j]*pDbSrc[(Index2 & CurN-1) * nStep];

				Index1++;
				Index2--;
			}

			// ½«½á¹û´æ·ÅÔÚÁÙÊ±ÄÚ´æÖÐ
			ptemp[i] = s1/s;
			ptemp[i+CurN/2] = s2/s;

			Index1 -= 2*nSupp;
			Index2 += 2*nSupp;
			Index1 += 2;
			Index2 += 2;
		}
	}

	// ·ñÔò½øÐÐIDWT
	else
	{	// IDWT
		Index1 = CurN/2;
		Index2 = CurN/2-nSupp+1;
		
		// ½øÐÐ¾í»ý£¬ÆäÖÐÆäÖÐs1ÎªµÍÆµ²¿·Ö£¬s2Îª¸ßÆµ²¿·ÖµÄ½á¹û
		for (int i=0; i<CurN/2; i++)
		{
			s1 = s2 = 0;
			int Index3 = 0;
			for (int j=0; j<nSupp; j++)
			{
					s1 += h[Index3]*pDbSrc[(Index1 & CurN/2-1) * nStep]
						 +h[Index3+1]*pDbSrc[((Index2 & CurN/2-1) + CurN/2) * nStep];
					s2 += h[Index3+1]*pDbSrc[(Index1 & CurN/2-1) * nStep]
						 -h[Index3]*pDbSrc[((Index2 & CurN/2-1) + CurN/2) * nStep];
					
					Index3+=2;
					Index1--,		Index2++;
			}

			// ½«½á¹û´æÈëÁÙÊ±ÄÚ´æ
			ptemp[2*i] = s1*s;
			ptemp[2*i+1] = s2*s;

			Index1 += nSupp;
			Index2 -= nSupp;
			Index1++;
			Index2++;
		}
	}
	
	// ½«½á¹û´æÈëÔ´Í¼ÏóÖÐ
	for (int i=0; i<CurN; i++)
		pDbSrc[i*nStep] = ptemp[i];

	// ÊÍ·ÅÁÙÊ±ÄÚ´æ£¬²¢·µ»Ø
	delete[] ptemp;
	return TRUE;
}

/*************************************************************************
 *
 * \º¯ÊýÃû³Æ£º
 *   DWT_2D()
 *
 * \ÊäÈë²ÎÊý:
 *   double * pDbSrc		- Ö¸ÏòÔ´Êý¾ÝµÄÖ¸Õë
 *   int nMaxWLevel		- X·½Ïò×î´ó¿É·Ö½âµÄ²ãÊý
 *   int nMaxHLevel		- Y·½Ïò×î´ó¿É·Ö½âµÄ²ãÊý
 *   int nDWTSteps		- ÐèÒª·Ö½çµÄ²ãÊý
 *   int nInv			- ÊÇ·ñÎªDWT£¬1±íÊ¾ÎªIDWT£¬0±íÊ¾DWT
 *   int nStep			- µ±Ç°µÄ¼ÆËã²ãÊý
 *   int nSupp			- Ð¡²¨»ùµÄ½ôÖ§¼¯µÄ³¤¶È
 *
 * \·µ»ØÖµ:
 *   BOOL			- ³É¹¦Ôò·µ»ØTRUE£¬·ñÔò·µ»ØFALSE
 *
 * \ËµÃ÷:
 *   ¸Ãº¯ÊýÓÃ¶Ô´æ·ÅÔÚpDBSrcÖÐµÄ¶þÎ¬Êý¾Ý½øÐÐ¶þÎ¬DWT»òÕßIDWT¡£ÆäÖÐ£¬nDWTSteps±íÊ¾
 *   ÐèÒª·Ö½âµÄ²ãÊý£¬nInvÎª±íÊ¾½øÐÐDWT»òÕßIDWTµÄ±êÖ¾¡£nStepÎªµ±Ç°ÒÑ¾­·Ö½çµÄ²ãÊý
 *   ¼ÆËãºóÊý¾ÝÈÔ´æ·ÅÔÚpDbSrcÖÐ
 *
 *************************************************************************
 */
BOOL DWT_2D(double* pDbSrc, int nMaxWLevel, int nMaxHLevel,
			int nDWTSteps, int nInv, int nStep, int nSupp)
{
	// ¼ÆËãX£¬Y·½ÏòÉÏ×îÐ¡µÄ·Ö½ç²ãÊý
	int MinWLevel = nMaxWLevel - nDWTSteps;
	int MinHLevel = nMaxHLevel - nDWTSteps;

	// ÅÐ¶ÏÊÇ½øÐÐDWT£¬»¹ÊÇIDWT
	if (!nInv)
	{	// DWT
		int n = nMaxWLevel, m = nMaxHLevel;

		// µ÷ÓÃDWTStep_2D½øÐÐ·Ö½â£¬·Ö½âµÄ²ãÊýÎªnDWTSteps		
		while (n>MinWLevel)
			if (!DWTStep_2D(pDbSrc, n--, m--, nMaxWLevel, nMaxHLevel, nInv, nStep, nSupp)) 
				return FALSE;
	}

	// ·ñÔò½øÐÐIDWT
	else
	{	// IDWT
		int n = MinWLevel, m = MinHLevel;

		// µ÷ÓÃDWTStep_2D½øÐÐIDWT£¬½øÐÐ»Ö¸´µÄ²ãÊýÎªnDWTSteps	
		while (n<nMaxWLevel)
			if (!DWTStep_2D(pDbSrc, n++, m++, nMaxWLevel, nMaxHLevel, nInv, nStep, nSupp)) 
				return FALSE;
	}

	// ·µ»Ø
	return TRUE;
}

/*************************************************************************
 *
 * \º¯ÊýÃû³Æ£º
 *   DWTStep_2D()
 *
 * \ÊäÈë²ÎÊý:
 *   double * pDbSrc		- Ö¸ÏòÔ´Êý¾ÝµÄÖ¸Õë
 *   int nCurWLevel		- X·½ÏòÉÏµ±Ç°·Ö½âµÄ²ãÊý
 *   int nCurHLevel		- Y·½ÏòÉÏµ±Ç°·Ö½âµÄ²ãÊý
 *   int nMaxWLevel		- X·½ÏòÉÏ×î´ó¿É·Ö½âµÄ²ãÊý
 *   int nMaxHLevel		- Y·½ÏòÉÏ×î´ó¿É·Ö½âµÄ²ãÊý
 *   int nInv			- ÊÇ·ñÎªDWT£¬1±íÊ¾ÎªIDWT£¬0±íÊ¾DWT
 *   int nStep			- µ±Ç°µÄ¼ÆËã²ãÊý
 *   int nSupp			- Ð¡²¨»ùµÄ½ôÖ§¼¯µÄ³¤¶È
 *
 * \·µ»ØÖµ:
 *   BOOL			- ³É¹¦Ôò·µ»ØTRUE£¬·ñÔò·µ»ØFALSE
 *
 * \ËµÃ÷:
 *   ¸Ãº¯ÊýÓÃ¶Ô´æ·ÅÔÚpDBSrcÖÐµÄÊý¾Ý½øÐÐÒ»²ãµÄ¶þÎ¬DWT»òÕßIDWT¡£
 *   ¼ÆËãºóÊý¾ÝÈÔ´æ·ÅÔÚpDbSrcÖÐ
 *
 *************************************************************************
 */
BOOL DWTStep_2D(double* pDbSrc, int nCurWLevel, int nCurHLevel,
		int nMaxWLevel, int nMaxHLevel, int nInv, int nStep, int nSupp)
{
	// ¼ÆËãÍ¼ÏóµÄ³¤¶ÈºÍ¿í¶È£¨2´ÎÃÝ¶ÔÆë£©
	int W = 1<<nMaxWLevel, H = 1<<nMaxHLevel;

	// ¼ÆËãµ±Ç°·Ö½âµÄÍ¼ÏóµÄ³¤¶ÈºÍ¿í¶È
	int CurW = 1<<nCurWLevel, CurH = 1<<nCurHLevel;

	// ÅÐ¶ÏÊÇ½øÐÐDWT»¹ÊÇIDWT
	if (!nInv)
	{	// ¶ÔÐÐ½øÐÐÒ»Î¬DWT
		for (int i=0; i<CurH; i++)
			if (!DWTStep_1D(pDbSrc+(int)i*W*nStep, nCurWLevel, nInv, nStep, nSupp)) return FALSE;
		// ¶ÔÁÐ½øÐÐÒ»Î¬DWT
		for (int i=0; i<CurW; i++)
			if (!DWTStep_1D(pDbSrc+i*nStep, nCurHLevel, nInv, W*nStep, nSupp)) return FALSE;
	}

	// ·ñÔò½øÐÐIDWT
	else
	{
		// ¼ÆËãµ±Ç°±ä»»µÄÍ¼ÏóµÄ³¤¶ÈºÍ¿í¶È
		CurW <<= 1;
		CurH <<= 1;

		// ¶ÔÁÐ½øÐÐIDWT
		for (int i=0; i<CurW; i++)
			if (!DWTStep_1D(pDbSrc+i*nStep, nCurHLevel, nInv, W*nStep, nSupp)) return FALSE;
		// ¶ÔÐÐ½øÐÐIDWT
		for (int i=0; i<CurH; i++)
			if (!DWTStep_1D(pDbSrc+(int)i*W*nStep, nCurWLevel, nInv, nStep, nSupp)) return FALSE;
	}

	// ·µ»Ø
	return TRUE;
}


/*************************************************************************
 *
 * \º¯ÊýÃû³Æ£º
 *   ImageDWT()
 *
 * \ÊäÈë²ÎÊý:
 *   CDib* pDibSrc		- Ö¸ÏòÔ´Êý¾ÝµÄÖ¸Õë
 *   int nMaxWLevel		- X·½ÏòÉÏ×î´ó¿É·Ö½âµÄ²ãÊý
 *   int nMaxHLevel		- Y·½ÏòÉÏ×î´ó¿É·Ö½âµÄ²ãÊý
 *   int nDWTSteps		- ÐèÒª½øÐÐ±ä»»µÄ²ãÊý
 *   int nInv			- ÊÇ·ñÎªDWT£¬1±íÊ¾ÎªIDWT£¬0±íÊ¾DWT
 *   int nStep			- µ±Ç°µÄ¼ÆËã²ãÊý
 *   int nSupp			- Ð¡²¨»ùµÄ½ôÖ§¼¯µÄ³¤¶È
 *
 * \·µ»ØÖµ:
 *   BOOL			- ³É¹¦Ôò·µ»ØTRUE£¬·ñÔò·µ»ØFALSE
 *
 * \ËµÃ÷:
 *   ¸Ãº¯ÊýÓÃ¶Ô´æ·ÅÔÚpDBSrcÖÐµÄÊý¾Ý½øÐÐÒ»²ãµÄ¶þÎ¬DWT»òÕßIDWT¡£
 *   ¼ÆËãºóÊý¾ÝÈÔ´æ·ÅÔÚpDbSrcÖÐ
 *
 *************************************************************************
 */
BOOL ImageDWT(LPBYTE lpImage, int nMaxWLevel, int nMaxHLevel,
			int nDWTSteps, int nInv, int nStep, int nSupp)
{
	// ÅÐ¶Ï±ä»»µÄ²ãÊýÒÔ¼°µ±Ç°²ãÊýÊÇ·ñÓÐÐ§
	if (nDWTSteps>nMaxWLevel || nDWTSteps>nMaxHLevel || nStep<=0)
		return FALSE;

	// »ñµÃX£¬Y·½ÏòÉÏµÄ×î´óÏóËØÊý£¨2´ÎÃÝ¶ÔÆë£©
	int W = 1<<nMaxWLevel, H = 1<<nMaxHLevel;

	// »ñµÃX£¬Y·½ÏòÉÏ±ä»»Ê±×îÐ¡µÄÏóËØÊý
	int minW = W>>nDWTSteps, minH = H>>nDWTSteps;

	int i, j, index;
	
	// ·ÖÅäÁÙÊ±ÄÚ´æ´æ·Å½á¹û
	double*	pDbTemp = new double[W*H];
	if (!pDbTemp) return FALSE;

	// ÅÐ¶ÏÊÇ½øÐÐDWT»¹ÊÇIDWT£¬È»ºó½«Êý¾Ý´æ·Åµ½ÁÙÊ±ÄÚ´æÖÐ£¬ÐèÒª×¢ÒâµÄÊÇ£¬ÐèÒª½øÐÐ²ÉÑù
	if (!nInv)	// DWT
		for (index=0; index<W*H; index++) pDbTemp[index] = lpImage[index*nStep];
	else		// IDWT
	{
		index = 0;
		for (i=0; i<minH; i++)
		{
			for (j=0; j<minW; j++, index++)
				pDbTemp[index] = lpImage[index*nStep];
			for (; j<W; j++, index++)
				pDbTemp[index] = (char)lpImage[index*nStep];
		}
		for (; index<W*H; index++)
			pDbTemp[index] = (char)lpImage[index*nStep];
	}

	// µ÷ÓÃDWT_2D½øÐÐÐ¡²¨±ä»»
	if(!DWT_2D(pDbTemp, nMaxWLevel, nMaxHLevel, nDWTSteps, nInv, nStep, nSupp))
	{
		delete []pDbTemp;
		return FALSE;
	}

	// ½«Êý¾Ý´æÈëÔ­Ê¼µÄÄÚ´æÖÐ£¬ÐèÒª×¢ÒâµÄÊÇ£¬´æ´¢Ê±ÐèÒª½øÐÐÀàÐÍ×ª»»
	if (!nInv)	// DWT
	{
		index = 0;
		for (i=0; i<minH; i++)
		{
			for (j=0; j<minW; j++, index++)
				lpImage[index*nStep] = FloatToByte(pDbTemp[index]);
			for (; j<W; j++, index++)
				lpImage[index*nStep] = (BYTE)FloatToChar(pDbTemp[index]);
			//	lpImage[index*nStep] = (BYTE)FloatToByte(pDbTemp[index]);
		}
		for (; index<W*H; index++)
			lpImage[index*nStep] = (BYTE)FloatToChar(pDbTemp[index]);
			//lpImage[index*nStep] = (BYTE)FloatToByte(pDbTemp[index]);
	}
	else		// IDWT
		for (index=0; index<W*H; index++) 
			lpImage[index*nStep] = FloatToByte(pDbTemp[index]);

	// ÊÍ·ÅÄÚ´æ
	delete []pDbTemp;

	// ·µ»Ø
	return TRUE;
}

/*************************************************************************
 *
 * \º¯ÊýÃû³Æ£º
 *   FloatToByte()
 *
 * \ÊäÈë²ÎÊý:
 *   double  f			- ÊäÈëË«¾«¶È±äÁ¿
 *
 * \·µ»ØÖµ:
 *   BYTE			- ·µ»Ø±ÈÌØÐÍ±äÁ¿
 *
 * \ËµÃ÷:
 *   ¸Ãº¯Êý½«ÊäÈëµÄË«¾«¶È±äÁ¿×ª»»ÎªBYTEÐÍµÄ±äÁ¿
 *
 *************************************************************************
 */
BYTE FloatToByte(double f)
{
	if (f<=0) return (BYTE)0;
	else if (f>=255) return (BYTE)255;
	else return (BYTE)(f+0.5);
}

/*************************************************************************
 *
 * \º¯ÊýÃû³Æ£º
 *   FloatToChar()
 *
 * \ÊäÈë²ÎÊý:
 *   double  f			- ÊäÈëË«¾«¶È±äÁ¿
 *
 * \·µ»ØÖµ:
 *   Char			- ·µ»Ø×Ö·û±äÁ¿
 *
 * \ËµÃ÷:
 *   ¸Ãº¯Êý½«ÊäÈëµÄË«¾«¶È±äÁ¿×ª»»ÎªCharÐÍµÄ±äÁ¿
 *
 *************************************************************************
 */
char FloatToChar(double f)
{
	if (f>=0)
		if (f>=127.0)
			return (char)127;
		else return (char)(f+0.5);
	else
		if (f<=-128)
			return (char)-128;
		else return -(char)(-f+0.5);
}

/*************************************************************************
 *
 * \º¯ÊýÃû³Æ£º
 *   Log2()
 *
 * \ÊäÈë²ÎÊý:
 *   int  n			- ÊäÈëÕûÐÍ±äÁ¿
 *
 * \·µ»ØÖµ:
 *   int			- ·µ»ØÊäÈë²ÎÊýµÄ¶ÔÊý
 *
 * \ËµÃ÷:
 *   ¸Ãº¯ÊýÇóÈ¡ÊäÈë²ÎÊýµÄÒÔ2Îªµ×µÄ¶ÔÊý£¬²¢×ª»»ÎªÕûÐÍÊä³ö¡£
 *
 *************************************************************************
 */
int Log2(int n)
{
	int rsl = 0;
	while (n >>= 1) rsl++;
	return rsl;
}
