# Supplementary material for: Object-based multiscale segmentation incorporating texture and edge features of high-resolution remote sensing images
Source: PeerJ Comput Sci. 2023 Mar 15;9:e1290. doi: 10.7717/peerj-cs.1290 (PMC10280506; doi:10.7717/peerj-cs.1290)
Supplement: Supplemental Information 1 — The program is written in C++ language, and use a graphical user interface to read, process and show the experimental images automatically. The parameters can be set from the parameter dialog box. [file peerj-cs-09-1290-s001.zip › cs-79984-Image_segmentation_code/MainFrm.h]

// MainFrm.h : interface of the CMainFrame class
//
/////////////////////////////////////////////////////////////////////////////

#if !defined(AFX_MAINFRM_H__015C74C2_B1A5_47AA_B57E_D3677C15E2BA__INCLUDED_)
#define AFX_MAINFRM_H__015C74C2_B1A5_47AA_B57E_D3677C15E2BA__INCLUDED_

#if _MSC_VER > 1000
#pragma once
#endif // _MSC_VER > 1000

class CMainFrame : public CMDIFrameWnd
{
	DECLARE_DYNAMIC(CMainFrame)
public:
	CMainFrame();

// Attributes
public:

// Operations
public:

// Overrides
	// ClassWizard generated virtual function overrides
	//{{AFX_VIRTUAL(CMainFrame)
	virtual BOOL PreCreateWindow(CREATESTRUCT& cs);
	//}}AFX_VIRTUAL

// Implementation
public:
	virtual ~CMainFrame();
#ifdef _DEBUG
	virtual void AssertValid() const;
	virtual void Dump(CDumpContext& dc) const;
#endif

protected:  // control bar embedded members
	CStatusBar  m_wndStatusBar;
	CToolBar    m_wndToolBar;

// Generated message map functions
protected:
	//{{AFX_MSG(CMainFrame)
	afx_msg int OnCreate(LPCREATESTRUCT lpCreateStruct);
		// NOTE - the ClassWizard will add and remove member functions here.
		//    DO NOT EDIT what you see in these blocks of generated code!
	//}}AFX_MSG
	DECLARE_MESSAGE_MAP()
};

/////////////////////////////////////////////////////////////////////////////

//{{AFX_INSERT_LOCATION}}
// Microsoft Visual C++ will insert additional declarations immediately before the previous line.

#endif // !defined(AFX_MAINFRM_H__015C74C2_B1A5_47AA_B57E_D3677C15E2BA__INCLUDED_)
