# Supplementary material for: Object-based multiscale segmentation incorporating texture and edge features of high-resolution remote sensing images
Source: PeerJ Comput Sci. 2023 Mar 15;9:e1290. doi: 10.7717/peerj-cs.1290 (PMC10280506; doi:10.7717/peerj-cs.1290)
Supplement: Supplemental Information 1 — The program is written in C++ language, and use a graphical user interface to read, process and show the experimental images automatically. The parameters can be set from the parameter dialog box. [file peerj-cs-09-1290-s001.zip › cs-79984-Image_segmentation_code/ParamsDlg.h]

#if !defined(AFX_PARAMSDLG_H__689D068B_67DA_46AF_9FCA_2CC6B2E24953__INCLUDED_)
#define AFX_PARAMSDLG_H__689D068B_67DA_46AF_9FCA_2CC6B2E24953__INCLUDED_

#if _MSC_VER > 1000
#pragma once
#endif // _MSC_VER > 1000
// ParamsDlg.h : header file
//

/////////////////////////////////////////////////////////////////////////////
// CParamsDlg dialog

class CParamsDlg : public CDialog
{
// Construction
public:
	CParamsDlg(CWnd* pParent = NULL);   // standard constructor

// Dialog Data
	//{{AFX_DATA(CParamsDlg)
	enum { IDD = IDD_PARAMS };
	int		m_iThrHetero;				//ÒìÖÊ¶ÈÔö³¤ãÐÖµ
	int		m_minArea;					//Í¹ÃæÄ£ÐÍ×îÐ¡Ãæ»ý
	float	m_wColor;					//¹âÆ×È¨ÖØÒò×Ó
	float	m_wShape;					//ÐÎ×´È¨ÖØÒò×Ó
	float	m_wTexture;					//ÎÆÀíÈ¨ÖØÒò×Ó
	float	m_wEdge;					//±ßÔµ£¨ºÏ²¢´ú¼Û£©È¨ÖØÒò×Ó
	float	m_wR;						//ºì²¨¶ÎÈ¨ÖØ
	float	m_wG;						//ÂÌ²¨¶ÎÈ¨ÖØ
	float	m_wB;						//À¶²¨¶ÎÈ¨ÖØ
	float	m_wCompt;					//½ôÃÜ¶ÈÈ¨ÖØ
	float	m_wSmooth;					//¹â»¬¶ÈÈ¨ÖØ
	BOOL	m_bHeur;					//ÊÇ·ñÆô·¢Ê½ËÑË÷ºÏ²¢
	//}}AFX_DATA

private:

// Overrides
	// ClassWizard generated virtual function overrides
	//{{AFX_VIRTUAL(CParamsDlg)
	public:
	virtual BOOL DestroyWindow();
	protected:
	virtual void DoDataExchange(CDataExchange* pDX);    // DDX/DDV support
	//}}AFX_VIRTUAL

// Implementation
protected:

	// Generated message map functions
	//{{AFX_MSG(CParamsDlg)
	afx_msg void OnChangeEditWcolor();
	virtual void OnOK();
	afx_msg void OnApply();
	afx_msg void OnChangeEditWshape();
	afx_msg void OnChangeEditWcompt();
	afx_msg void OnChangeEditWsmooth();
	afx_msg void OnChangeEditWg();
	afx_msg void OnChangeEditWr();
	afx_msg void OnChangeEditWb();
	virtual void OnCancel();
	afx_msg void OnChangeEditWtexture();
	afx_msg void OnChangeEditWedge();
	//}}AFX_MSG
	bool CParamsDlg::AssignParams();
	DECLARE_MESSAGE_MAP()
};

//{{AFX_INSERT_LOCATION}}
// Microsoft Visual C++ will insert additional declarations immediately before the previous line.

#endif // !defined(AFX_PARAMSDLG_H__689D068B_67DA_46AF_9FCA_2CC6B2E24953__INCLUDED_)
