# Supplementary material for: Object-based multiscale segmentation incorporating texture and edge features of high-resolution remote sensing images
Source: PeerJ Comput Sci. 2023 Mar 15;9:e1290. doi: 10.7717/peerj-cs.1290 (PMC10280506; doi:10.7717/peerj-cs.1290)
Supplement: Supplemental Information 1 — The program is written in C++ language, and use a graphical user interface to read, process and show the experimental images automatically. The parameters can be set from the parameter dialog box. [file peerj-cs-09-1290-s001.zip › cs-79984-Image_segmentation_code/res/segment.rc2]

//
// SEGMENT.RC2 - resources Microsoft Visual C++ does not edit directly
//

#ifdef APSTUDIO_INVOKED
	#error this file is not editable by Microsoft Visual C++
#endif //APSTUDIO_INVOKED


/////////////////////////////////////////////////////////////////////////////
// Add manually edited resources here...

/////////////////////////////////////////////////////////////////////////////
