# Supplementary material for: Object-based multiscale segmentation incorporating texture and edge features of high-resolution remote sensing images
Source: PeerJ Comput Sci. 2023 Mar 15;9:e1290. doi: 10.7717/peerj-cs.1290 (PMC10280506; doi:10.7717/peerj-cs.1290)
Supplement: Supplemental Information 1 — The program is written in C++ language, and use a graphical user interface to read, process and show the experimental images automatically. The parameters can be set from the parameter dialog box. [file peerj-cs-09-1290-s001.zip › cs-79984-Image_segmentation_code/resource.h]

//{{NO_DEPENDENCIES}}
// Microsoft Developer Studio generated include file.
// Used by segment.rc
//
#define IDAPPLY                         3
#define IDD_ABOUTBOX                    100
#define IDR_MAINFRAME                   128
#define IDR_SEGMENTYPE                  129
#define IDD_PARAMS                      130
#define IDC_EDIT_THRHETERO              1000
#define IDC_EDIT_WR                     1001
#define IDC_EDIT_WG                     1002
#define IDC_EDIT_WB                     1003
#define IDC_EDIT_WCOMPT                 1004
#define IDC_EDIT_WSMOOTH                1005
#define IDC_EDIT_WCOLOR                 1006
#define IDC_EDIT_WSHAPE                 1007
#define IDC_EDIT_MINAREA                1008
#define IDC_CHECK_HEURISTICS            1009
#define IDC_EDIT_WTEXTURE               1010
#define IDC_EDIT_WTXTRLVL1              1011
#define IDC_EDIT_WEDGE                  1011
#define IDC_EDIT_WTXTRLVL2              1012
#define ID_FNEASEG                      32771
#define ID_CONVEXSEG                    32773
#define ID_CONVEX_HETEROSEG             32774
#define ID_SET_PARAMS                   32775
#define ID_RESTITUTE                    32776
#define ID_DWT_STEP                     32777
#define ID_IDWT_STEP                    32778

// Next default values for new objects
// 
#ifdef APSTUDIO_INVOKED
#ifndef APSTUDIO_READONLY_SYMBOLS
#define _APS_3D_CONTROLS                     1
#define _APS_NEXT_RESOURCE_VALUE        133
#define _APS_NEXT_COMMAND_VALUE         32779
#define _APS_NEXT_CONTROL_VALUE         1012
#define _APS_NEXT_SYMED_VALUE           101
#endif
#endif
