# Supplementary material for: Object-based multiscale segmentation incorporating texture and edge features of high-resolution remote sensing images
Source: PeerJ Comput Sci. 2023 Mar 15;9:e1290. doi: 10.7717/peerj-cs.1290 (PMC10280506; doi:10.7717/peerj-cs.1290)
Supplement: Supplemental Information 1 — The program is written in C++ language, and use a graphical user interface to read, process and show the experimental images automatically. The parameters can be set from the parameter dialog box. [file peerj-cs-09-1290-s001.zip › cs-79984-Image_segmentation_code/segment.h]

// segment.h : main header file for the SEGMENT application
//

#if !defined(AFX_SEGMENT_H__E98E9260_3B77_4430_ABDB_C9DE82B5C36E__INCLUDED_)
#define AFX_SEGMENT_H__E98E9260_3B77_4430_ABDB_C9DE82B5C36E__INCLUDED_

#if _MSC_VER > 1000
#pragma once
#endif // _MSC_VER > 1000

#ifndef __AFXWIN_H__
	#error include 'stdafx.h' before including this file for PCH
#endif

#include "resource.h"       // main symbols
#include "ParamsDlg.h"

/////////////////////////////////////////////////////////////////////////////
// CSegmentApp:
// See segment.cpp for the implementation of this class
//

class CSegmentApp : public CWinApp
{
public:
	CSegmentApp();

	CParamsDlg *m_pParamsDlg;		//²ÎÊýÉèÖÃ¶Ô»°¿ò
	int m_iThrHetero;				//ÒìÖÊ¶ÈÔö³¤ãÐÖµ
	int m_minArea;					//Í¹ÃæÄ£ÐÍ×îÐ¡Ãæ»ý
	float m_wR;						//ºì²¨¶ÎÈ¨ÖØ
	float m_wG;						//ÂÌ²¨¶ÎÈ¨ÖØ
	float m_wB;						//À¶²¨¶ÎÈ¨ÖØ
	float m_wColor;					//¹âÆ×È¨ÖØÒò×Ó
	float m_wShape;					//ÐÎ×´È¨ÖØÒò×Ó
	float m_wEdge;					//±ßÔµÈ¨ÖØÒò×Ó
	float m_wTexture;				//ÎÆÀíÈ¨ÖØÒò×Ó
	float m_wCompt;					//½ôÃÜ¶ÈÈ¨ÖØ
	float m_wSmooth;				//¹â»¬¶ÈÈ¨ÖØ
	BOOL m_bHeur;					//ÊÇ·ñÆô·¢Ê½ËÑË÷ºÏ²¢
//	float m_wTxtrLvl1;				//Ð¡³ß¶È£¨µÚÒ»²ã£©ÎÆÀíÈ¨ÖØ
//	float m_wTxtrLvl2;				//´ó³ß¶È£¨µÚ¶þ²ã£©ÎÆÀíÈ¨ÖØ


// Overrides
	// ClassWizard generated virtual function overrides
	//{{AFX_VIRTUAL(CSegmentApp)
	public:
	virtual BOOL InitInstance();
	//}}AFX_VIRTUAL

// Implementation
	//{{AFX_MSG(CSegmentApp)
	afx_msg void OnAppAbout();
		// NOTE - the ClassWizard will add and remove member functions here.
		//    DO NOT EDIT what you see in these blocks of generated code !
	//}}AFX_MSG
	DECLARE_MESSAGE_MAP()
};


/////////////////////////////////////////////////////////////////////////////

//{{AFX_INSERT_LOCATION}}
// Microsoft Visual C++ will insert additional declarations immediately before the previous line.

#endif // !defined(AFX_SEGMENT_H__E98E9260_3B77_4430_ABDB_C9DE82B5C36E__INCLUDED_)
