# Supplementary material for: Object-based multiscale segmentation incorporating texture and edge features of high-resolution remote sensing images
Source: PeerJ Comput Sci. 2023 Mar 15;9:e1290. doi: 10.7717/peerj-cs.1290 (PMC10280506; doi:10.7717/peerj-cs.1290)
Supplement: Supplemental Information 1 — The program is written in C++ language, and use a graphical user interface to read, process and show the experimental images automatically. The parameters can be set from the parameter dialog box. [file peerj-cs-09-1290-s001.zip › cs-79984-Image_segmentation_code/segment.rc]

// Microsoft Visual C++ generated resource script.
//
#include "resource.h"

#define APSTUDIO_READONLY_SYMBOLS
/////////////////////////////////////////////////////////////////////////////
//
// Generated from the TEXTINCLUDE 2 resource.
//
#include "afxres.h"

/////////////////////////////////////////////////////////////////////////////
#undef APSTUDIO_READONLY_SYMBOLS

/////////////////////////////////////////////////////////////////////////////
// Chinese (Simplified, PRC) resources

#if !defined(AFX_RESOURCE_DLL) || defined(AFX_TARG_CHS)
LANGUAGE LANG_CHINESE, SUBLANG_CHINESE_SIMPLIFIED
#pragma code_page(936)

#ifdef APSTUDIO_INVOKED
/////////////////////////////////////////////////////////////////////////////
//
// TEXTINCLUDE
//

1 TEXTINCLUDE 
BEGIN
    "resource.h\0"
END

2 TEXTINCLUDE 
BEGIN
    "#include ""afxres.h""\r\n"
    "\0"
END

3 TEXTINCLUDE 
BEGIN
    "#define _AFX_NO_SPLITTER_RESOURCES\r\n"
    "#define _AFX_NO_OLE_RESOURCES\r\n"
    "#define _AFX_NO_TRACKER_RESOURCES\r\n"
    "#define _AFX_NO_PROPERTY_RESOURCES\r\n"
    "\r\n"
    "#if !defined(AFX_RESOURCE_DLL) || defined(AFX_TARG_CHS)\r\n"
    "#ifdef _WIN32\r\n"
    "LANGUAGE 4, 2\r\n"
    "#pragma code_page(936)\r\n"
    "#endif //_WIN32\r\n"
    "#include ""res\\segment.rc2""  // non-Microsoft Visual C++ edited resources\r\n"
    "#include ""l.chs\\afxres.rc""          // Standard components\r\n"
    "#include ""l.chs\\afxprint.rc""        // printing/print preview resources\r\n"
    "#endif\r\n"
    "\0"
END

#endif    // APSTUDIO_INVOKED


/////////////////////////////////////////////////////////////////////////////
//
// Icon
//

// Icon with lowest ID value placed first to ensure application icon
// remains consistent on all systems.
IDR_MAINFRAME           ICON                    "res\\segment.ico"
IDR_SEGMENTYPE          ICON                    "res\\segmentDoc.ico"

/////////////////////////////////////////////////////////////////////////////
//
// Bitmap
//

IDR_MAINFRAME           BITMAP                  "res\\Toolbar.bmp"

/////////////////////////////////////////////////////////////////////////////
//
// Toolbar
//

IDR_MAINFRAME TOOLBAR 16, 15
BEGIN
    BUTTON      ID_FILE_OPEN
    SEPARATOR
    BUTTON      ID_APP_ABOUT
END


/////////////////////////////////////////////////////////////////////////////
//
// Menu
//

IDR_MAINFRAME MENU
BEGIN
    POPUP "ÎÄ¼þ(&F)"
    BEGIN
        MENUITEM "´ò¿ª(&O)...\tCtrl+O",           ID_FILE_OPEN
        MENUITEM SEPARATOR
        MENUITEM "´òÓ¡ÉèÖÃ(&R)...",                 ID_FILE_PRINT_SETUP
        MENUITEM SEPARATOR
        MENUITEM "×î½üÎÄ¼þ",                        ID_FILE_MRU_FILE1
        MENUITEM SEPARATOR
        MENUITEM "ÍË³ö(&X)",                      ID_APP_EXIT
    END
    POPUP "²é¿´(&V)"
    BEGIN
        MENUITEM "¹¤¾ßÀ¸(&T)",                     ID_VIEW_TOOLBAR
        MENUITEM "×´Ì¬À¸(&S)",                     ID_VIEW_STATUS_BAR
    END
    POPUP "°ïÖú(&H)"
    BEGIN
        MENUITEM "¹ØÓÚ segment(&A)...",           ID_APP_ABOUT
    END
END

IDR_SEGMENTYPE MENU
BEGIN
    POPUP "ÎÄ¼þ(&F)"
    BEGIN
        MENUITEM "´ò¿ª(&O)...\tCtrl+O",           ID_FILE_OPEN
        MENUITEM "¹Ø±Õ(&C)",                      ID_FILE_CLOSE
        MENUITEM "Áí´æÎª(&A)...",                  ID_FILE_SAVE_AS
        MENUITEM SEPARATOR
        MENUITEM "´òÓ¡(&P)...\tCtrl+P",           ID_FILE_PRINT
        MENUITEM "´òÓ¡Ô¤ÀÀ(&V)",                    ID_FILE_PRINT_PREVIEW
        MENUITEM "´òÓ¡ÉèÖÃ(&R)...",                 ID_FILE_PRINT_SETUP
        MENUITEM SEPARATOR
        MENUITEM "×î½üÎÄ¼þ",                        ID_FILE_MRU_FILE1
        MENUITEM SEPARATOR
        MENUITEM "ÍË³ö(&X)",                      ID_APP_EXIT
    END
    POPUP "±à¼­(&E)"
    BEGIN
        MENUITEM "³·Ïû(&U)\tCtrl+Z",              ID_EDIT_UNDO
        MENUITEM SEPARATOR
        MENUITEM "¼ôÇÐ(&T)\tCtrl+X",              ID_EDIT_CUT
        MENUITEM "¸´ÖÆ(&C)\tCtrl+C",              ID_EDIT_COPY
        MENUITEM "Õ³Ìù(&P)\tCtrl+V",              ID_EDIT_PASTE
    END
    POPUP "²é¿´(&V)"
    BEGIN
        MENUITEM "¹¤¾ßÀ¸(&T)",                     ID_VIEW_TOOLBAR
        MENUITEM "×´Ì¬À¸(&S)",                     ID_VIEW_STATUS_BAR
    END
    POPUP "´°¿Ú(&W)"
    BEGIN
        MENUITEM "ÐÂ½¨´°¿Ú(&N)",                    ID_WINDOW_NEW
        MENUITEM "²ãµþ(&C)",                      ID_WINDOW_CASCADE
        MENUITEM "Æ½ÆÌ(&T)",                      ID_WINDOW_TILE_HORZ
        MENUITEM "ÅÅÁÐÍ¼±ê(&A)",                    ID_WINDOW_ARRANGE
    END
    POPUP "°ïÖú(&H)"
    BEGIN
        MENUITEM "¹ØÓÚ segment(&A)...",           ID_APP_ABOUT
    END
    POPUP "Í¼Ïñ·Ö¸î"
    BEGIN
        MENUITEM "FNEA·Ö¸î",                      ID_FNEASEG
        POPUP "Í¹ÃæÄ£ÐÍ·Ö¸î"
        BEGIN
            MENUITEM "Í¹ÃæÄ£ÐÍ×¼Ôò",                      ID_CONVEXSEG
            MENUITEM "Í¹Ãæ×¼Ôò+³ß¶ÈãÐÖµ",                   ID_CONVEX_HETEROSEG
        END
    END
    POPUP "Ð¡²¨±ä»»"
    BEGIN
        MENUITEM "Ò»²ãÐ¡²¨±ä»»",                      ID_DWT_STEP
        MENUITEM "Ò»²ãÐ¡²¨·´±ä»»",                     ID_IDWT_STEP
    END
    POPUP "¹¤¾ß"
    BEGIN
        MENUITEM "»¹Ô­Í¼Ïñ",                        ID_RESTITUTE
        MENUITEM "²ÎÊýÉèÖÃ",                        ID_SET_PARAMS
    END
END


/////////////////////////////////////////////////////////////////////////////
//
// Accelerator
//

IDR_MAINFRAME ACCELERATORS
BEGIN
    "N",            ID_FILE_NEW,            VIRTKEY, CONTROL
    "O",            ID_FILE_OPEN,           VIRTKEY, CONTROL
    "S",            ID_FILE_SAVE,           VIRTKEY, CONTROL
    "P",            ID_FILE_PRINT,          VIRTKEY, CONTROL
    "Z",            ID_EDIT_UNDO,           VIRTKEY, CONTROL
    "X",            ID_EDIT_CUT,            VIRTKEY, CONTROL
    "C",            ID_EDIT_COPY,           VIRTKEY, CONTROL
    "V",            ID_EDIT_PASTE,          VIRTKEY, CONTROL
    VK_BACK,        ID_EDIT_UNDO,           VIRTKEY, ALT
    VK_DELETE,      ID_EDIT_CUT,            VIRTKEY, SHIFT
    VK_INSERT,      ID_EDIT_COPY,           VIRTKEY, CONTROL
    VK_INSERT,      ID_EDIT_PASTE,          VIRTKEY, SHIFT
    VK_F6,          ID_NEXT_PANE,           VIRTKEY 
    VK_F6,          ID_PREV_PANE,           VIRTKEY, SHIFT
END


/////////////////////////////////////////////////////////////////////////////
//
// Dialog
//

IDD_ABOUTBOX DIALOG 0, 0, 235, 55
STYLE DS_SETFONT | DS_MODALFRAME | WS_POPUP | WS_CAPTION | WS_SYSMENU
CAPTION "¹ØÓÚÈí¼þ"
FONT 9, "ËÎÌå"
BEGIN
    ICON            IDR_MAINFRAME,IDC_STATIC,11,17,20,20
    LTEXT           "ÃæÏò¶ÔÏóµÄÒ£¸ÐÓ°Ïñ·Ö¸îÈí¼þ 1.0 °æ",IDC_STATIC,40,10,149,8,SS_NOPREFIX
    LTEXT           "°æÈ¨ËùÓÐ sxl",IDC_STATIC,40,25,119,8
    DEFPUSHBUTTON   "È·¶¨",IDOK,178,34,50,14,WS_GROUP
END

IDD_PARAMS DIALOG 0, 0, 191, 198
STYLE DS_SETFONT | DS_MODALFRAME | WS_POPUP | WS_CAPTION | WS_SYSMENU
CAPTION "²ÎÊýÉèÖÃ"
FONT 10, "Arial"
BEGIN
    EDITTEXT        IDC_EDIT_THRHETERO,54,13,40,14,ES_AUTOHSCROLL | ES_NUMBER
    EDITTEXT        IDC_EDIT_MINAREA,54,38,40,14,ES_AUTOHSCROLL | ES_NUMBER
    EDITTEXT        IDC_EDIT_WCOLOR,46,90,40,14,ES_AUTOHSCROLL
    EDITTEXT        IDC_EDIT_WSHAPE,46,109,40,14,ES_AUTOHSCROLL
    EDITTEXT        IDC_EDIT_WR,140,18,40,14,ES_AUTOHSCROLL
    EDITTEXT        IDC_EDIT_WG,140,32,40,14,ES_AUTOHSCROLL
    EDITTEXT        IDC_EDIT_WB,140,46,40,14,ES_AUTOHSCROLL
    EDITTEXT        IDC_EDIT_WCOMPT,141,87,40,14,ES_AUTOHSCROLL
    EDITTEXT        IDC_EDIT_WSMOOTH,141,101,40,14,ES_AUTOHSCROLL
    CONTROL         "Æô·¢Ê½ËÑË÷ºÏ²¢",IDC_CHECK_HEURISTICS,"Button",BS_AUTOCHECKBOX | WS_TABSTOP,104,137,80,10
    DEFPUSHBUTTON   "Ó¦ÓÃ",IDAPPLY,110,177,30,14
    DEFPUSHBUTTON   "È·¶¨",IDOK,73,177,31,14
    PUSHBUTTON      "È¡Ïû",IDCANCEL,147,177,29,14
    LTEXT           "³ß¶È²ÎÊý",IDC_STATIC,12,15,38,8
    LTEXT           "¹âÆ×",IDC_STATIC,15,91,19,8
    LTEXT           "ÐÎ×´",IDC_STATIC,15,111,19,8
    GROUPBOX        "¹âÆ×È¨ÖØ",IDC_STATIC,110,8,74,60,BS_CENTER
    GROUPBOX        "ÐÎ×´È¨ÖØ",IDC_STATIC,110,74,74,49,BS_CENTER
    LTEXT           "R",IDC_STATIC,123,20,8,8
    LTEXT           "G",IDC_STATIC,123,34,8,8
    LTEXT           "B",IDC_STATIC,123,48,8,8
    LTEXT           "½ô´Õ¶È",IDC_STATIC,110,88,28,10
    LTEXT           "Æ½»¬¶È",IDC_STATIC,110,104,28,10
    GROUPBOX        "×ÜÌåÈ¨ÖØ",IDC_STATIC,8,74,90,92,BS_CENTER
    LTEXT           "Í¹ÃæÄ£ÐÍ×îÐ¡Ãæ»ý",IDC_STATIC,11,37,38,16
    LTEXT           "ÎÆÀí",IDC_STATIC,15,131,19,8
    EDITTEXT        IDC_EDIT_WTEXTURE,46,128,40,14,ES_AUTOHSCROLL
    LTEXT           "±ßÔµ",IDC_STATIC,15,151,19,11
    EDITTEXT        IDC_EDIT_WEDGE,46,147,40,14,ES_AUTOHSCROLL
END


/////////////////////////////////////////////////////////////////////////////
//
// Version
//

VS_VERSION_INFO VERSIONINFO
 FILEVERSION 1,0,0,1
 PRODUCTVERSION 1,0,0,1
 FILEFLAGSMASK 0x3fL
#ifdef _DEBUG
 FILEFLAGS 0x1L
#else
 FILEFLAGS 0x0L
#endif
 FILEOS 0x4L
 FILETYPE 0x1L
 FILESUBTYPE 0x0L
BEGIN
    BLOCK "StringFileInfo"
    BEGIN
        BLOCK "080404b0"
        BEGIN
            VALUE "FileDescription", "segment Microsoft »ù´¡ÀàÓ¦ÓÃ³ÌÐò"
            VALUE "FileVersion", "1, 0, 0, 1"
            VALUE "InternalName", "segment"
            VALUE "LegalCopyright", "°æÈ¨ËùÓÐ (C) 2010"
            VALUE "OriginalFilename", "segment.EXE"
            VALUE "ProductName", "segment Ó¦ÓÃ³ÌÐò"
            VALUE "ProductVersion", "1, 0, 0, 1"
        END
    END
    BLOCK "VarFileInfo"
    BEGIN
        VALUE "Translation", 0x804, 1200
    END
END


/////////////////////////////////////////////////////////////////////////////
//
// DESIGNINFO
//

#ifdef APSTUDIO_INVOKED
GUIDELINES DESIGNINFO
BEGIN
    IDD_ABOUTBOX, DIALOG
    BEGIN
        LEFTMARGIN, 7
        RIGHTMARGIN, 228
        TOPMARGIN, 7
        BOTTOMMARGIN, 48
    END

    IDD_PARAMS, DIALOG
    BEGIN
        LEFTMARGIN, 7
        RIGHTMARGIN, 184
        TOPMARGIN, 7
        BOTTOMMARGIN, 191
    END
END
#endif    // APSTUDIO_INVOKED


/////////////////////////////////////////////////////////////////////////////
//
// String Table
//

STRINGTABLE
BEGIN
    IDR_MAINFRAME           "·Ö¸îÈí¼þ"
    IDR_SEGMENTYPE          "\nSegmen\nSegmen\n\n\nSegment.Document\nSegmen Document"
END

STRINGTABLE
BEGIN
    AFX_IDS_APP_TITLE       "·Ö¸îÈí¼þ"
    AFX_IDS_IDLEMESSAGE     "¾ÍÐ÷"
END

STRINGTABLE
BEGIN
    ID_INDICATOR_EXT        "À©Õ¹Ãû"
    ID_INDICATOR_CAPS       "´óÐ´"
    ID_INDICATOR_NUM        "Êý×Ö"
    ID_INDICATOR_SCRL       "¹ö¶¯"
    ID_INDICATOR_OVR        "¸ÄÐ´"
    ID_INDICATOR_REC        "¼ÇÂ¼"
END

STRINGTABLE
BEGIN
    ID_FILE_NEW             "½¨Á¢ÐÂÎÄµµ\nÐÂ½¨"
    ID_FILE_OPEN            "´ò¿ªÒ»¸öÏÖÓÐÎÄµµ\n´ò¿ª"
    ID_FILE_CLOSE           "¹Ø±Õ»î¶¯ÎÄµµ\n¹Ø±Õ"
    ID_FILE_SAVE            "±£´æ»î¶¯ÎÄµµ\n±£´æ"
    ID_FILE_SAVE_AS         "½«»î¶¯ÎÄµµÒÔÒ»¸öÐÂÎÄ¼þÃû±£´æ\nÁí´æÎª"
    ID_FILE_PAGE_SETUP      "¸Ä±ä´òÓ¡Ñ¡Ïî\nÒ³ÃæÉèÖÃ"
    ID_FILE_PRINT_SETUP     "¸Ä±ä´òÓ¡»ú¼°´òÓ¡Ñ¡Ïî\n´òÓ¡ÉèÖÃ"
    ID_FILE_PRINT           "´òÓ¡»î¶¯ÎÄµµ\n´òÓ¡"
    ID_FILE_PRINT_PREVIEW   "ÏÔÊ¾ÕûÒ³\n´òÓ¡Ô¤ÀÀ"
END

STRINGTABLE
BEGIN
    ID_APP_ABOUT            "ÏÔÊ¾³ÌÐòÐÅÏ¢£¬°æ±¾ºÅºÍ°æÈ¨\n¹ØÓÚ"
    ID_APP_EXIT             "ÍË³öÓ¦ÓÃ³ÌÐò£»ÌáÊ¾±£´æÎÄµµ\nÍË³ö"
END

STRINGTABLE
BEGIN
    ID_FILE_MRU_FILE1       "´ò¿ª¸ÃÎÄµµ"
    ID_FILE_MRU_FILE2       "´ò¿ª¸ÃÎÄµµ"
    ID_FILE_MRU_FILE3       "´ò¿ª¸ÃÎÄµµ"
    ID_FILE_MRU_FILE4       "´ò¿ª¸ÃÎÄµµ"
    ID_FILE_MRU_FILE5       "´ò¿ª¸ÃÎÄµµ"
    ID_FILE_MRU_FILE6       "´ò¿ª¸ÃÎÄµµ"
    ID_FILE_MRU_FILE7       "´ò¿ª¸ÃÎÄµµ"
    ID_FILE_MRU_FILE8       "´ò¿ª¸ÃÎÄµµ"
    ID_FILE_MRU_FILE9       "´ò¿ª¸ÃÎÄµµ"
    ID_FILE_MRU_FILE10      "´ò¿ª¸ÃÎÄµµ"
    ID_FILE_MRU_FILE11      "´ò¿ª¸ÃÎÄµµ"
    ID_FILE_MRU_FILE12      "´ò¿ª¸ÃÎÄµµ"
    ID_FILE_MRU_FILE13      "´ò¿ª¸ÃÎÄµµ"
    ID_FILE_MRU_FILE14      "´ò¿ª¸ÃÎÄµµ"
    ID_FILE_MRU_FILE15      "´ò¿ª¸ÃÎÄµµ"
    ID_FILE_MRU_FILE16      "´ò¿ª¸ÃÎÄµµ"
END

STRINGTABLE
BEGIN
    ID_NEXT_PANE            "ÇÐ»»µ½ÏÂÒ»¸ö´°¸ñ\nÏÂÒ»´°¸ñ"
    ID_PREV_PANE            "ÇÐ»»»ØÇ°Ò»¸ö´°¸ñ\nÇ°Ò»´°¸ñ"
END

STRINGTABLE
BEGIN
    ID_WINDOW_NEW           "Îª»î¶¯ÎÄµµ´ò¿ªÁíÒ»¸ö´°¿Ú\nÐÂ½¨´°¿Ú"
    ID_WINDOW_ARRANGE       "½«Í¼±êÅÅÁÐÔÚ´°¿Úµ×²¿\nÅÅÁÐÍ¼±ê"
    ID_WINDOW_CASCADE       "ÅÅÁÐ´°¿Ú³ÉÏà»¥ÖØµþ\n²ãµþ´°¿Ú"
    ID_WINDOW_TILE_HORZ     "ÅÅÁÐ´°¿Ú³É»¥²»ÖØµþ\nÆ½ÆÌ´°¿Ú"
    ID_WINDOW_TILE_VERT     "ÅÅÁÐ´°¿Ú³É»¥²»ÖØµþ\nÆ½ÆÌ´°¿Ú"
    ID_WINDOW_SPLIT         "½«»î¶¯µÄ´°¿Ú·Ö¸ô³É´°¸ñ\n·Ö¸ô"
END

STRINGTABLE
BEGIN
    ID_EDIT_CLEAR           "É¾³ý±»Ñ¡¶ÔÏó\nÉ¾³ý"
    ID_EDIT_CLEAR_ALL       "È«²¿É¾³ý\nÈ«²¿É¾³ý"
    ID_EDIT_COPY            "¸´ÖÆ±»Ñ¡¶ÔÏó²¢½«ÆäÖÃÓÚ¼ôÌù°åÉÏ\n¸´ÖÆ"
    ID_EDIT_CUT             "¼ôÇÐ±»Ñ¡¶ÔÏó²¢½«ÆäÖÃÓÚ¼ôÌù°åÉÏ\n¼ôÇÐ"
    ID_EDIT_FIND            "²éÕÒÖ¸¶¨µÄÕýÎÄ\n²éÕÒ"
    ID_EDIT_PASTE           "²åÈë¼ôÌù°åÄÚÈÝ\nÕ³Ìù"
    ID_EDIT_REPEAT          "ÖØ¸´ÉÏÒ»²½²Ù×÷\nÖØ¸´"
    ID_EDIT_REPLACE         "ÓÃ²»Í¬µÄÕýÎÄÌæ»»Ö¸¶¨µÄÕýÎÄ\nÌæ»»"
    ID_EDIT_SELECT_ALL      "Ñ¡ÔñÕû¸öÎÄµµ\nÑ¡ÔñÈ«²¿"
    ID_EDIT_UNDO            "³·Ïû×îºóÒ»²½²Ù×÷\n³·Ïû"
    ID_EDIT_REDO            "ÖØÐÂÖ´ÐÐÏÈÇ°ÒÑ³·ÏûµÄ²Ù×÷\nÖØÐÂÖ´ÐÐ"
END

STRINGTABLE
BEGIN
    ID_VIEW_TOOLBAR         "ÏÔÊ¾»òÒþ²Ø¹¤¾ßÀ¸\nÏÔÒþ¹¤¾ßÀ¸"
    ID_VIEW_STATUS_BAR      "ÏÔÊ¾»òÒþ²Ø×´Ì¬À¸\nÏÔÒþ×´Ì¬À¸"
END

STRINGTABLE
BEGIN
    AFX_IDS_SCSIZE          "¸Ä±ä´°¿Ú´óÐ¡"
    AFX_IDS_SCMOVE          "¸Ä±ä´°¿ÚÎ»ÖÃ"
    AFX_IDS_SCMINIMIZE      "½«´°¿ÚËõÐ¡³ÉÍ¼±ê"
    AFX_IDS_SCMAXIMIZE      "°Ñ´°¿Ú·Å´óµ½×î´ó³ß´ç"
    AFX_IDS_SCNEXTWINDOW    "ÇÐ»»µ½ÏÂÒ»¸öÎÄµµ´°¿Ú"
    AFX_IDS_SCPREVWINDOW    "ÇÐ»»µ½ÏÈÇ°µÄÎÄµµ´°¿Ú"
    AFX_IDS_SCCLOSE         "¹Ø±Õ»î¶¯µÄ´°¿Ú²¢ÌáÊ¾±£´æËùÓÐÎÄµµ"
END

STRINGTABLE
BEGIN
    AFX_IDS_SCRESTORE       "°Ñ´°¿Ú»Ö¸´µ½Õý³£´óÐ¡"
    AFX_IDS_SCTASKLIST      "¼¤»îÈÎÎñ±í"
    AFX_IDS_MDICHILD        "¼¤»î¸Ã´°¿Ú"
END

STRINGTABLE
BEGIN
    AFX_IDS_PREVIEW_CLOSE   "¹Ø±Õ´òÓ¡Ô¤ÀÀÄ£Ê½\nÈ¡ÏûÔ¤ÔÄ"
END

#endif    // Chinese (Simplified, PRC) resources
/////////////////////////////////////////////////////////////////////////////


#ifndef APSTUDIO_INVOKED
/////////////////////////////////////////////////////////////////////////////
//
// Generated from the TEXTINCLUDE 3 resource.
//
#define _AFX_NO_SPLITTER_RESOURCES
#define _AFX_NO_OLE_RESOURCES
#define _AFX_NO_TRACKER_RESOURCES
#define _AFX_NO_PROPERTY_RESOURCES

#if !defined(AFX_RESOURCE_DLL) || defined(AFX_TARG_CHS)
#ifdef _WIN32
LANGUAGE 4, 2
#pragma code_page(936)
#endif //_WIN32
#include "res\segment.rc2"  // non-Microsoft Visual C++ edited resources
#include "l.chs\afxres.rc"          // Standard components
#include "l.chs\afxprint.rc"        // printing/print preview resources
#endif

/////////////////////////////////////////////////////////////////////////////
#endif    // not APSTUDIO_INVOKED
