# Supplementary material for: Object-based multiscale segmentation incorporating texture and edge features of high-resolution remote sensing images
Source: PeerJ Comput Sci. 2023 Mar 15;9:e1290. doi: 10.7717/peerj-cs.1290 (PMC10280506; doi:10.7717/peerj-cs.1290)
Supplement: Supplemental Information 1 — The program is written in C++ language, and use a graphical user interface to read, process and show the experimental images automatically. The parameters can be set from the parameter dialog box. [file peerj-cs-09-1290-s001.zip › cs-79984-Image_segmentation_code/segment.sln]

Microsoft Visual Studio Solution File, Format Version 11.00
# Visual Studio 2010
Project("{8BC9CEB8-8B4A-11D0-8D11-00A0C91BC942}") = "segment", "segment.vcxproj", "{A03241B8-C71A-CC4D-4344-35557535109B}"
EndProject
Global
	GlobalSection(SolutionConfigurationPlatforms) = preSolution
		Debug|Win32 = Debug|Win32
		Debug|x64 = Debug|x64
		Release|Win32 = Release|Win32
		Release|x64 = Release|x64
	EndGlobalSection
	GlobalSection(ProjectConfigurationPlatforms) = postSolution
		{A03241B8-C71A-CC4D-4344-35557535109B}.Debug|Win32.ActiveCfg = Debug|Win32
		{A03241B8-C71A-CC4D-4344-35557535109B}.Debug|Win32.Build.0 = Debug|Win32
		{A03241B8-C71A-CC4D-4344-35557535109B}.Debug|x64.ActiveCfg = Debug|x64
		{A03241B8-C71A-CC4D-4344-35557535109B}.Debug|x64.Build.0 = Debug|x64
		{A03241B8-C71A-CC4D-4344-35557535109B}.Release|Win32.ActiveCfg = Release|Win32
		{A03241B8-C71A-CC4D-4344-35557535109B}.Release|Win32.Build.0 = Release|Win32
		{A03241B8-C71A-CC4D-4344-35557535109B}.Release|x64.ActiveCfg = Release|x64
		{A03241B8-C71A-CC4D-4344-35557535109B}.Release|x64.Build.0 = Release|x64
	EndGlobalSection
	GlobalSection(SolutionProperties) = preSolution
		HideSolutionNode = FALSE
	EndGlobalSection
EndGlobal
