# Supplementary material for: Object-based multiscale segmentation incorporating texture and edge features of high-resolution remote sensing images
Source: PeerJ Comput Sci. 2023 Mar 15;9:e1290. doi: 10.7717/peerj-cs.1290 (PMC10280506; doi:10.7717/peerj-cs.1290)
Supplement: Supplemental Information 1 — The program is written in C++ language, and use a graphical user interface to read, process and show the experimental images automatically. The parameters can be set from the parameter dialog box. [file peerj-cs-09-1290-s001.zip › cs-79984-Image_segmentation_code/segment.vcxproj]

<?xml version="1.0" encoding="utf-8"?>
<Project DefaultTargets="Build" ToolsVersion="4.0" xmlns="http://schemas.microsoft.com/developer/msbuild/2003">
  <ItemGroup Label="ProjectConfigurations">
    <ProjectConfiguration Include="Debug|Win32">
      <Configuration>Debug</Configuration>
      <Platform>Win32</Platform>
    </ProjectConfiguration>
    <ProjectConfiguration Include="Debug|x64">
      <Configuration>Debug</Configuration>
      <Platform>x64</Platform>
    </ProjectConfiguration>
    <ProjectConfiguration Include="Release|Win32">
      <Configuration>Release</Configuration>
      <Platform>Win32</Platform>
    </ProjectConfiguration>
    <ProjectConfiguration Include="Release|x64">
      <Configuration>Release</Configuration>
      <Platform>x64</Platform>
    </ProjectConfiguration>
  </ItemGroup>
  <PropertyGroup Label="Globals">
    <SccProjectName />
    <SccLocalPath />
    <Keyword>MFCProj</Keyword>
    <ProjectGuid>{A03241B8-C71A-CC4D-4344-35557535109B}</ProjectGuid>
  </PropertyGroup>
  <Import Project="$(VCTargetsPath)\Microsoft.Cpp.Default.props" />
  <PropertyGroup Condition="'$(Configuration)|$(Platform)'=='Debug|Win32'" Label="Configuration">
    <ConfigurationType>Application</ConfigurationType>
    <UseOfMfc>Dynamic</UseOfMfc>
    <CharacterSet>MultiByte</CharacterSet>
    <PlatformToolset>v143</PlatformToolset>
  </PropertyGroup>
  <PropertyGroup Condition="'$(Configuration)|$(Platform)'=='Debug|x64'" Label="Configuration">
    <ConfigurationType>Application</ConfigurationType>
    <UseOfMfc>Dynamic</UseOfMfc>
    <CharacterSet>MultiByte</CharacterSet>
    <PlatformToolset>v143</PlatformToolset>
  </PropertyGroup>
  <PropertyGroup Condition="'$(Configuration)|$(Platform)'=='Release|Win32'" Label="Configuration">
    <ConfigurationType>Application</ConfigurationType>
    <UseOfMfc>Dynamic</UseOfMfc>
    <CharacterSet>MultiByte</CharacterSet>
    <PlatformToolset>v143</PlatformToolset>
  </PropertyGroup>
  <PropertyGroup Condition="'$(Configuration)|$(Platform)'=='Release|x64'" Label="Configuration">
    <ConfigurationType>Application</ConfigurationType>
    <UseOfMfc>Dynamic</UseOfMfc>
    <CharacterSet>MultiByte</CharacterSet>
    <PlatformToolset>v143</PlatformToolset>
  </PropertyGroup>
  <Import Project="$(VCTargetsPath)\Microsoft.Cpp.props" />
  <ImportGroup Label="ExtensionSettings">
  </ImportGroup>
  <ImportGroup Condition="'$(Configuration)|$(Platform)'=='Debug|Win32'" Label="PropertySheets">
    <Import Project="$(UserRootDir)\Microsoft.Cpp.$(Platform).user.props" Condition="exists('$(UserRootDir)\Microsoft.Cpp.$(Platform).user.props')" Label="LocalAppDataPlatform" />
    <Import Project="$(VCTargetsPath)Microsoft.Cpp.UpgradeFromVC60.props" />
  </ImportGroup>
  <ImportGroup Condition="'$(Configuration)|$(Platform)'=='Debug|x64'" Label="PropertySheets">
    <Import Project="$(UserRootDir)\Microsoft.Cpp.$(Platform).user.props" Condition="exists('$(UserRootDir)\Microsoft.Cpp.$(Platform).user.props')" Label="LocalAppDataPlatform" />
    <Import Project="$(VCTargetsPath)Microsoft.Cpp.UpgradeFromVC60.props" />
  </ImportGroup>
  <ImportGroup Condition="'$(Configuration)|$(Platform)'=='Release|Win32'" Label="PropertySheets">
    <Import Project="$(UserRootDir)\Microsoft.Cpp.$(Platform).user.props" Condition="exists('$(UserRootDir)\Microsoft.Cpp.$(Platform).user.props')" Label="LocalAppDataPlatform" />
    <Import Project="$(VCTargetsPath)Microsoft.Cpp.UpgradeFromVC60.props" />
  </ImportGroup>
  <ImportGroup Condition="'$(Configuration)|$(Platform)'=='Release|x64'" Label="PropertySheets">
    <Import Project="$(UserRootDir)\Microsoft.Cpp.$(Platform).user.props" Condition="exists('$(UserRootDir)\Microsoft.Cpp.$(Platform).user.props')" Label="LocalAppDataPlatform" />
    <Import Project="$(VCTargetsPath)Microsoft.Cpp.UpgradeFromVC60.props" />
  </ImportGroup>
  <PropertyGroup Label="UserMacros" />
  <PropertyGroup Condition="'$(Configuration)|$(Platform)'=='Release|Win32'">
    <OutDir>.\Release\</OutDir>
    <IntDir>.\Release\</IntDir>
    <LinkIncremental>false</LinkIncremental>
  </PropertyGroup>
  <PropertyGroup Condition="'$(Configuration)|$(Platform)'=='Release|x64'">
    <OutDir>.\Release\</OutDir>
    <IntDir>.\Release\</IntDir>
    <LinkIncremental>false</LinkIncremental>
  </PropertyGroup>
  <PropertyGroup Condition="'$(Configuration)|$(Platform)'=='Debug|Win32'">
    <OutDir>.\Debug\</OutDir>
    <IntDir>.\Debug\</IntDir>
    <LinkIncremental>true</LinkIncremental>
  </PropertyGroup>
  <PropertyGroup Condition="'$(Configuration)|$(Platform)'=='Debug|x64'">
    <OutDir>.\Debug\</OutDir>
    <IntDir>.\Debug\</IntDir>
    <LinkIncremental>true</LinkIncremental>
  </PropertyGroup>
  <ItemDefinitionGroup Condition="'$(Configuration)|$(Platform)'=='Release|Win32'">
    <ClCompile>
      <RuntimeLibrary>MultiThreadedDLL</RuntimeLibrary>
      <InlineFunctionExpansion>OnlyExplicitInline</InlineFunctionExpansion>
      <StringPooling>true</StringPooling>
      <FunctionLevelLinking>true</FunctionLevelLinking>
      <Optimization>MaxSpeed</Optimization>
      <SuppressStartupBanner>true</SuppressStartupBanner>
      <WarningLevel>Level3</WarningLevel>
      <PreprocessorDefinitions>WIN32;NDEBUG;_WINDOWS;%(PreprocessorDefinitions)</PreprocessorDefinitions>
      <AssemblerListingLocation>.\Release\</AssemblerListingLocation>
      <BrowseInformation>true</BrowseInformation>
      <PrecompiledHeaderOutputFile>.\Release\segment.pch</PrecompiledHeaderOutputFile>
      <PrecompiledHeader>Use</PrecompiledHeader>
      <PrecompiledHeaderFile>stdafx.h</PrecompiledHeaderFile>
      <ObjectFileName>.\Release\</ObjectFileName>
      <ProgramDataBaseFileName>.\Release\</ProgramDataBaseFileName>
    </ClCompile>
    <Midl>
      <SuppressStartupBanner>true</SuppressStartupBanner>
      <PreprocessorDefinitions>NDEBUG;%(PreprocessorDefinitions)</PreprocessorDefinitions>
      <TypeLibraryName>.\Release\segment.tlb</TypeLibraryName>
      <MkTypLibCompatible>true</MkTypLibCompatible>
      <TargetEnvironment>Win32</TargetEnvironment>
    </Midl>
    <ResourceCompile>
      <Culture>0x0804</Culture>
      <PreprocessorDefinitions>NDEBUG;%(PreprocessorDefinitions)</PreprocessorDefinitions>
    </ResourceCompile>
    <Bscmake>
      <SuppressStartupBanner>true</SuppressStartupBanner>
      <OutputFile>.\Release\segment.bsc</OutputFile>
    </Bscmake>
    <Link>
      <SuppressStartupBanner>true</SuppressStartupBanner>
      <SubSystem>Windows</SubSystem>
      <OutputFile>.\Release\segment.exe</OutputFile>
    </Link>
  </ItemDefinitionGroup>
  <ItemDefinitionGroup Condition="'$(Configuration)|$(Platform)'=='Release|x64'">
    <ClCompile>
      <RuntimeLibrary>MultiThreadedDLL</RuntimeLibrary>
      <InlineFunctionExpansion>OnlyExplicitInline</InlineFunctionExpansion>
      <StringPooling>true</StringPooling>
      <FunctionLevelLinking>true</FunctionLevelLinking>
      <Optimization>MaxSpeed</Optimization>
      <SuppressStartupBanner>true</SuppressStartupBanner>
      <WarningLevel>Level3</WarningLevel>
      <PreprocessorDefinitions>WIN32;NDEBUG;_WINDOWS;%(PreprocessorDefinitions)</PreprocessorDefinitions>
      <AssemblerListingLocation>.\Release\</AssemblerListingLocation>
      <BrowseInformation>true</BrowseInformation>
      <PrecompiledHeaderOutputFile>.\Release\segment.pch</PrecompiledHeaderOutputFile>
      <PrecompiledHeader>Use</PrecompiledHeader>
      <PrecompiledHeaderFile>stdafx.h</PrecompiledHeaderFile>
      <ObjectFileName>.\Release\</ObjectFileName>
      <ProgramDataBaseFileName>.\Release\</ProgramDataBaseFileName>
    </ClCompile>
    <Midl>
      <SuppressStartupBanner>true</SuppressStartupBanner>
      <PreprocessorDefinitions>NDEBUG;%(PreprocessorDefinitions)</PreprocessorDefinitions>
      <TypeLibraryName>.\Release\segment.tlb</TypeLibraryName>
      <MkTypLibCompatible>true</MkTypLibCompatible>
    </Midl>
    <ResourceCompile>
      <Culture>0x0804</Culture>
      <PreprocessorDefinitions>NDEBUG;%(PreprocessorDefinitions)</PreprocessorDefinitions>
    </ResourceCompile>
    <Bscmake>
      <SuppressStartupBanner>true</SuppressStartupBanner>
      <OutputFile>.\Release\segment.bsc</OutputFile>
    </Bscmake>
    <Link>
      <SuppressStartupBanner>true</SuppressStartupBanner>
      <SubSystem>Windows</SubSystem>
      <OutputFile>.\Release\segment.exe</OutputFile>
    </Link>
  </ItemDefinitionGroup>
  <ItemDefinitionGroup Condition="'$(Configuration)|$(Platform)'=='Debug|Win32'">
    <ClCompile>
      <RuntimeLibrary>MultiThreadedDebugDLL</RuntimeLibrary>
      <InlineFunctionExpansion>Default</InlineFunctionExpansion>
      <FunctionLevelLinking>false</FunctionLevelLinking>
      <Optimization>Disabled</Optimization>
      <SuppressStartupBanner>true</SuppressStartupBanner>
      <WarningLevel>Level3</WarningLevel>
      <MinimalRebuild>true</MinimalRebuild>
      <DebugInformationFormat>EditAndContinue</DebugInformationFormat>
      <PreprocessorDefinitions>WIN32;_DEBUG;_WINDOWS;%(PreprocessorDefinitions)</PreprocessorDefinitions>
      <AssemblerListingLocation>.\Debug\</AssemblerListingLocation>
      <BrowseInformation>true</BrowseInformation>
      <PrecompiledHeaderOutputFile>.\Debug\segment.pch</PrecompiledHeaderOutputFile>
      <PrecompiledHeader>Use</PrecompiledHeader>
      <PrecompiledHeaderFile>stdafx.h</PrecompiledHeaderFile>
      <ObjectFileName>.\Debug\</ObjectFileName>
      <ProgramDataBaseFileName>.\Debug\</ProgramDataBaseFileName>
      <BasicRuntimeChecks>EnableFastChecks</BasicRuntimeChecks>
    </ClCompile>
    <Midl>
      <SuppressStartupBanner>true</SuppressStartupBanner>
      <PreprocessorDefinitions>_DEBUG;%(PreprocessorDefinitions)</PreprocessorDefinitions>
      <TypeLibraryName>.\Debug\segment.tlb</TypeLibraryName>
      <MkTypLibCompatible>true</MkTypLibCompatible>
      <TargetEnvironment>Win32</TargetEnvironment>
    </Midl>
    <ResourceCompile>
      <Culture>0x0804</Culture>
      <PreprocessorDefinitions>_DEBUG;%(PreprocessorDefinitions)</PreprocessorDefinitions>
    </ResourceCompile>
    <Bscmake>
      <SuppressStartupBanner>true</SuppressStartupBanner>
      <OutputFile>.\Debug\segment.bsc</OutputFile>
    </Bscmake>
    <Link>
      <SuppressStartupBanner>true</SuppressStartupBanner>
      <GenerateDebugInformation>true</GenerateDebugInformation>
      <SubSystem>Windows</SubSystem>
      <OutputFile>.\Debug\segment.exe</OutputFile>
    </Link>
  </ItemDefinitionGroup>
  <ItemDefinitionGroup Condition="'$(Configuration)|$(Platform)'=='Debug|x64'">
    <ClCompile>
      <RuntimeLibrary>MultiThreadedDebugDLL</RuntimeLibrary>
      <InlineFunctionExpansion>Default</InlineFunctionExpansion>
      <FunctionLevelLinking>false</FunctionLevelLinking>
      <Optimization>Disabled</Optimization>
      <SuppressStartupBanner>true</SuppressStartupBanner>
      <WarningLevel>Level3</WarningLevel>
      <DebugInformationFormat>ProgramDatabase</DebugInformationFormat>
      <PreprocessorDefinitions>WIN32;_DEBUG;_WINDOWS;%(PreprocessorDefinitions)</PreprocessorDefinitions>
      <AssemblerListingLocation>.\Debug\</AssemblerListingLocation>
      <BrowseInformation>true</BrowseInformation>
      <PrecompiledHeaderOutputFile>.\Debug\segment.pch</PrecompiledHeaderOutputFile>
      <PrecompiledHeader>Use</PrecompiledHeader>
      <PrecompiledHeaderFile>stdafx.h</PrecompiledHeaderFile>
      <ObjectFileName>.\Debug\</ObjectFileName>
      <ProgramDataBaseFileName>.\Debug\</ProgramDataBaseFileName>
      <BasicRuntimeChecks>EnableFastChecks</BasicRuntimeChecks>
    </ClCompile>
    <Midl>
      <SuppressStartupBanner>true</SuppressStartupBanner>
      <PreprocessorDefinitions>_DEBUG;%(PreprocessorDefinitions)</PreprocessorDefinitions>
      <TypeLibraryName>.\Debug\segment.tlb</TypeLibraryName>
      <MkTypLibCompatible>true</MkTypLibCompatible>
    </Midl>
    <ResourceCompile>
      <Culture>0x0804</Culture>
      <PreprocessorDefinitions>_DEBUG;%(PreprocessorDefinitions)</PreprocessorDefinitions>
    </ResourceCompile>
    <Bscmake>
      <SuppressStartupBanner>true</SuppressStartupBanner>
      <OutputFile>.\Debug\segment.bsc</OutputFile>
    </Bscmake>
    <Link>
      <SuppressStartupBanner>true</SuppressStartupBanner>
      <GenerateDebugInformation>true</GenerateDebugInformation>
      <SubSystem>Windows</SubSystem>
      <OutputFile>.\Debug\segment.exe</OutputFile>
    </Link>
  </ItemDefinitionGroup>
  <ItemGroup>
    <ClCompile Include="ChildFrm.cpp" />
    <ClCompile Include="DIB.CPP" />
    <ClCompile Include="DWT.CPP" />
    <ClCompile Include="MainFrm.cpp" />
    <ClCompile Include="ParamsDlg.cpp" />
    <ClCompile Include="segment.cpp" />
    <ClCompile Include="segmentDoc.cpp" />
    <ClCompile Include="segmentView.cpp" />
    <ClCompile Include="StdAfx.cpp">
      <PrecompiledHeader Condition="'$(Configuration)|$(Platform)'=='Release|Win32'">Create</PrecompiledHeader>
      <PrecompiledHeader Condition="'$(Configuration)|$(Platform)'=='Release|x64'">Create</PrecompiledHeader>
      <PrecompiledHeaderFile Condition="'$(Configuration)|$(Platform)'=='Release|Win32'">stdafx.h</PrecompiledHeaderFile>
      <PrecompiledHeaderFile Condition="'$(Configuration)|$(Platform)'=='Release|x64'">stdafx.h</PrecompiledHeaderFile>
      <PrecompiledHeader Condition="'$(Configuration)|$(Platform)'=='Debug|Win32'">Create</PrecompiledHeader>
      <PrecompiledHeader Condition="'$(Configuration)|$(Platform)'=='Debug|x64'">Create</PrecompiledHeader>
      <PrecompiledHeaderFile Condition="'$(Configuration)|$(Platform)'=='Debug|Win32'">stdafx.h</PrecompiledHeaderFile>
      <PrecompiledHeaderFile Condition="'$(Configuration)|$(Platform)'=='Debug|x64'">stdafx.h</PrecompiledHeaderFile>
    </ClCompile>
  </ItemGroup>
  <ItemGroup>
    <ResourceCompile Include="segment.rc" />
  </ItemGroup>
  <ItemGroup>
    <ClInclude Include="ChildFrm.h" />
    <ClInclude Include="DIB.H" />
    <ClInclude Include="GlobalApi.h" />
    <ClInclude Include="MainFrm.h" />
    <ClInclude Include="ParamsDlg.h" />
    <ClInclude Include="Resource.h" />
    <ClInclude Include="segment.h" />
    <ClInclude Include="segmentDoc.h" />
    <ClInclude Include="segmentView.h" />
    <ClInclude Include="StdAfx.h" />
  </ItemGroup>
  <ItemGroup>
    <CustomBuild Include="res\QQ截图未命名.ico" />
    <CustomBuild Include="res\segment.ico" />
    <CustomBuild Include="res\segment.rc2">
      <FileType>RC</FileType>
    </CustomBuild>
    <CustomBuild Include="res\segmentDoc.ico" />
    <CustomBuild Include="res\Toolbar.bmp" />
    <CustomBuild Include="ReadMe.txt" />
  </ItemGroup>
  <Import Project="$(VCTargetsPath)\Microsoft.Cpp.targets" />
  <ImportGroup Label="ExtensionTargets">
  </ImportGroup>
</Project>
