# Supplementary material for: Object-based multiscale segmentation incorporating texture and edge features of high-resolution remote sensing images
Source: PeerJ Comput Sci. 2023 Mar 15;9:e1290. doi: 10.7717/peerj-cs.1290 (PMC10280506; doi:10.7717/peerj-cs.1290)
Supplement: Supplemental Information 1 — The program is written in C++ language, and use a graphical user interface to read, process and show the experimental images automatically. The parameters can be set from the parameter dialog box. [file peerj-cs-09-1290-s001.zip › cs-79984-Image_segmentation_code/segment.vcxproj.filters]

<?xml version="1.0" encoding="utf-8"?>
<Project ToolsVersion="4.0" xmlns="http://schemas.microsoft.com/developer/msbuild/2003">
  <ItemGroup>
    <Filter Include="Source Files">
      <UniqueIdentifier>{6222df6c-c5ae-4e6e-8297-b7191ecf85d6}</UniqueIdentifier>
      <Extensions>cpp;c;cxx;rc;def;r;odl;idl;hpj;bat</Extensions>
    </Filter>
    <Filter Include="Header Files">
      <UniqueIdentifier>{88cf8910-3888-4f8d-b5cd-cb0650932307}</UniqueIdentifier>
      <Extensions>h;hpp;hxx;hm;inl</Extensions>
    </Filter>
    <Filter Include="Resource Files">
      <UniqueIdentifier>{92530542-06af-4d22-a1c1-51674ad9a212}</UniqueIdentifier>
      <Extensions>ico;cur;bmp;dlg;rc2;rct;bin;rgs;gif;jpg;jpeg;jpe</Extensions>
    </Filter>
  </ItemGroup>
  <ItemGroup>
    <ClCompile Include="ChildFrm.cpp">
      <Filter>Source Files</Filter>
    </ClCompile>
    <ClCompile Include="DIB.CPP">
      <Filter>Source Files</Filter>
    </ClCompile>
    <ClCompile Include="DWT.CPP">
      <Filter>Source Files</Filter>
    </ClCompile>
    <ClCompile Include="MainFrm.cpp">
      <Filter>Source Files</Filter>
    </ClCompile>
    <ClCompile Include="ParamsDlg.cpp">
      <Filter>Source Files</Filter>
    </ClCompile>
    <ClCompile Include="segment.cpp">
      <Filter>Source Files</Filter>
    </ClCompile>
    <ClCompile Include="segmentDoc.cpp">
      <Filter>Source Files</Filter>
    </ClCompile>
    <ClCompile Include="segmentView.cpp">
      <Filter>Source Files</Filter>
    </ClCompile>
    <ClCompile Include="StdAfx.cpp">
      <Filter>Source Files</Filter>
    </ClCompile>
  </ItemGroup>
  <ItemGroup>
    <ResourceCompile Include="segment.rc">
      <Filter>Source Files</Filter>
    </ResourceCompile>
  </ItemGroup>
  <ItemGroup>
    <ClInclude Include="ChildFrm.h">
      <Filter>Header Files</Filter>
    </ClInclude>
    <ClInclude Include="DIB.H">
      <Filter>Header Files</Filter>
    </ClInclude>
    <ClInclude Include="GlobalApi.h">
      <Filter>Header Files</Filter>
    </ClInclude>
    <ClInclude Include="MainFrm.h">
      <Filter>Header Files</Filter>
    </ClInclude>
    <ClInclude Include="ParamsDlg.h">
      <Filter>Header Files</Filter>
    </ClInclude>
    <ClInclude Include="Resource.h">
      <Filter>Header Files</Filter>
    </ClInclude>
    <ClInclude Include="segment.h">
      <Filter>Header Files</Filter>
    </ClInclude>
    <ClInclude Include="segmentDoc.h">
      <Filter>Header Files</Filter>
    </ClInclude>
    <ClInclude Include="segmentView.h">
      <Filter>Header Files</Filter>
    </ClInclude>
    <ClInclude Include="StdAfx.h">
      <Filter>Header Files</Filter>
    </ClInclude>
  </ItemGroup>
  <ItemGroup>
    <CustomBuild Include="res\QQ截图未命名.ico">
      <Filter>Resource Files</Filter>
    </CustomBuild>
    <CustomBuild Include="res\segment.ico">
      <Filter>Resource Files</Filter>
    </CustomBuild>
    <CustomBuild Include="res\segment.rc2">
      <Filter>Resource Files</Filter>
    </CustomBuild>
    <CustomBuild Include="res\segmentDoc.ico">
      <Filter>Resource Files</Filter>
    </CustomBuild>
    <CustomBuild Include="res\Toolbar.bmp">
      <Filter>Resource Files</Filter>
    </CustomBuild>
    <CustomBuild Include="ReadMe.txt" />
  </ItemGroup>
</Project>
