# Supplementary material for: Object-based multiscale segmentation incorporating texture and edge features of high-resolution remote sensing images
Source: PeerJ Comput Sci. 2023 Mar 15;9:e1290. doi: 10.7717/peerj-cs.1290 (PMC10280506; doi:10.7717/peerj-cs.1290)
Supplement: Supplemental Information 1 — The program is written in C++ language, and use a graphical user interface to read, process and show the experimental images automatically. The parameters can be set from the parameter dialog box. [file peerj-cs-09-1290-s001.zip › cs-79984-Image_segmentation_code/segmentView.cpp]

// segmentView.cpp : implementation of the CSegmentView class
//

#include "stdafx.h"
#include "segment.h"

#include "segmentDoc.h"
#include "segmentView.h"
#include <math.h>
extern CSegmentApp theApp;
#include "GlobalApi.h"

#include <iostream>
#include <fstream>
#include <string>
#include <VECTOR>

using namespace std;


#ifdef _DEBUG
#define new DEBUG_NEW
#undef THIS_FILE
static char THIS_FILE[] = __FILE__;
#endif

/////////////////////////////////////////////////////////////////////////////
// CSegmentView

IMPLEMENT_DYNCREATE(CSegmentView, CScrollView)

BEGIN_MESSAGE_MAP(CSegmentView, CScrollView)
	//{{AFX_MSG_MAP(CSegmentView)
	ON_COMMAND(ID_FNEASEG, OnFneaSeg)
	ON_COMMAND(ID_CONVEXSEG, OnConvexSeg)
	ON_COMMAND(ID_CONVEX_HETEROSEG, OnConvexHeteroSeg)
	ON_COMMAND(ID_SET_PARAMS, OnSetParams)
	ON_COMMAND(ID_RESTITUTE, OnRestitute)
	ON_COMMAND(ID_DWT_STEP, OnDwtStep)
	ON_COMMAND(ID_IDWT_STEP, OnIdwtStep)
	//}}AFX_MSG_MAP
	// Standard printing commands
	ON_COMMAND(ID_FILE_PRINT, CScrollView::OnFilePrint)
	ON_COMMAND(ID_FILE_PRINT_DIRECT, CScrollView::OnFilePrint)
	ON_COMMAND(ID_FILE_PRINT_PREVIEW, CScrollView::OnFilePrintPreview)
END_MESSAGE_MAP()

/////////////////////////////////////////////////////////////////////////////
// CSegmentView construction/destruction

CSegmentView::CSegmentView()
{
	// TODO: add construction code here
	//³õÊ¼»¯Í¼ÏñDIBÖ¸Õë
	m_pDib = NULL;

	//³õÊ¼»¯±ê¼ÇÍ¼Ïñ
	m_pFlagImg = NULL;

	//³õÊ¼»¯Í¼Ïñ¿í¸ß£¨»ñÈ¡ÕæÊµ¿í¸ßÔÚOnInitialUpateº¯Êý£©
	m_iWidth = 0;
	m_iHeight = 0;

	//³õÊ¼»¯×îÖÕ·Ö¸î½á¹û¶ÔÏó×ÜÊý
	m_iObjCnt = 0;

	//³õÊ¼»¯ÎÆÀíÌØÕ÷Î¬Êý
	m_iTxtrDim = 0;

	//³õÊ¼»¯ÎÆÀíÌØÕ÷¾ØÕó¶þ¼¶Ö¸Õë
	m_ppTxtrImg = NULL;

	//³õÊ¼»¯ÎÆÀíÌØÕ÷È¨ÖØÖ¸Õë
	m_pTxtrWt = NULL;

	//³õÊ¼»¯±ßÔµÇ¿¶È¾ØÕó
	m_pEdgeImg = NULL;

	//´æ·ÅÐ¡²¨ÏµÊýÄÚ´æ
	m_pDWTImage = NULL;	

	//ÉèÖÃµ±Ç°·Ö½â²ãÊý
	m_nDWTCurDepth = 0;
	
	//ÉèÖÃÐ¡²¨»ù½ôÖ§¼¯³¤¶È
	m_nSupp = 8;
}

CSegmentView::~CSegmentView()
{
}

BOOL CSegmentView::PreCreateWindow(CREATESTRUCT& cs)
{
	// TODO: Modify the Window class or styles here by modifying
	//  the CREATESTRUCT cs
	cs.lpszName = _T("·Ö¸îÈí¼þ");
	return CScrollView::PreCreateWindow(cs);
}

/////////////////////////////////////////////////////////////////////////////
// CSegmentView drawing

void CSegmentView::OnDraw(CDC* pDC)
{
	CSegmentDoc* pDoc = GetDocument();
	ASSERT_VALID(pDoc);
	// TODO: add draw code for native data here
	if(pDoc->m_DIB.IsValid())
	{
		int cxDIB=(int)pDoc->m_DIB.Width();//sizeof DIB -x
		int cyDIB=(int)pDoc->m_DIB.Height();//size of DIB -y
		CRect rcDIB;
		rcDIB.top=rcDIB.left=0;
		rcDIB.right=cxDIB;
		rcDIB.bottom=cyDIB;
		CRect rcDest;
		if(pDC->IsPrinting())  //printer DC
		{
			int cxPage=pDC->GetDeviceCaps(HORZRES);
			int cyPage=pDC->GetDeviceCaps(VERTRES);
			int cxInch=pDC->GetDeviceCaps(LOGPIXELSX);
			int cyInch=pDC->GetDeviceCaps(LOGPIXELSY);
			//
			//
			rcDest.top=rcDest.left=0;
			rcDest.bottom=(int)(((double)cyDIB *cxPage *cyInch)/((double)cxDIB*cxInch));
			rcDest.right=cxPage;
		}
		else
		{
			rcDest=rcDIB;
		}
		pDoc->m_DIB.Paint(pDC->m_hDC,&rcDest,&rcDIB);
		
	}
}

void CSegmentView::OnInitialUpdate()
{
	CScrollView::OnInitialUpdate();

	CSize sizeTotal;
	// TODO: calculate the total size of this view
	//sizeTotal.cx = sizeTotal.cy = 100;

	//»ñµÃÎÄµµÀàÖ¸Õë	
	CSegmentDoc *pDoc = (CSegmentDoc *)this->GetDocument();

	//Ö¸ÏòÍ¼ÏóµÄÖ¸Õë
	m_pDib = &(pDoc->m_DIB);
	
	if (m_pDib->m_pBits != NULL)
	{
		//»ñÈ¡Í¼ÏñµÄ¿í¸ß
		m_iWidth  = m_pDib->Width();
		m_iHeight = m_pDib->Height();

		sizeTotal.cx = m_iWidth;
		sizeTotal.cy = m_iHeight;
	}
	//ÉèÖÃÊÓÍ¼´°¿Ú´óÐ¡
	SetScrollSizes(MM_TEXT, sizeTotal);
	ShowWindow(SW_MAXIMIZE);

	//ÎªÓ°Ïñ¶ÔÏóÏòÁ¿·ÖÅäÄÚ´æ¿Õ¼ä
	imgObject tmpObj;
	m_objVec.assign(m_iWidth*m_iHeight,tmpObj);
	
	//Îª±ê¼ÇÍ¼Ïñ·ÖÅäÄÚ´æ¿Õ¼ä
	m_pFlagImg = new int[m_iWidth*m_iHeight];

	//ÅÐ¶ÏÊÇ·ñÓÐ±ßÔµÇ¿¶È/ÎÆÀíÌØÕ÷ÎÄ¼þ£¬Èç¹ûÓÐÔò¶ÁÈ¡
	CString sFileName = pDoc->m_openfilepath;
	sFileName.Replace(".bmp",".txt");
	
	ifstream txtrFile;
	txtrFile.open(sFileName, ifstream::in);
	if (txtrFile)
	{
		BeginWaitCursor();
		int iType;	//ÄÚÈÝ±êÊ¶ 0±ßÔµ 1ÎÆÀí 2±ßÔµ+ÎÆÀí
		int iHeight;
		int iWidth;
		int iImgSize = m_iWidth*m_iHeight;

		txtrFile>>iType;//¶ÁÈ¡ÄÚÈÝ±êÊ¶
		txtrFile>>iHeight>>iWidth; //¶ÁÈ¡Í¼Ïñ´óÐ¡

		//¶ÁÈ¡±ßÔµÇ¿¶ÈÊý¾Ý
		if ((iType==0 || iType==2) && iHeight==m_iHeight && iWidth==m_iWidth)
		{
			m_pEdgeImg = new float[iImgSize];

			for (int i=0; i<iImgSize; ++i)
			{
				txtrFile>>m_pEdgeImg[i];
			}
			
		}

        //¶ÁÈ¡ÎÆÀíÊý¾Ý
		if ((iType==1 || iType==2) && iHeight==m_iHeight && iWidth==m_iWidth)
		{
			//»ñÈ¡ÎÆÀíÌØÕ÷Î¬Êý£¬ÎªÎÆÀíÌØÕ÷¸÷Î¬È¨ÖØºÍÎÆÀíÌØÕ÷¾ØÕóÖ¸Õë·ÖÅäÄÚ´æ¿Õ¼ä
			txtrFile>>m_iTxtrDim;
			m_pTxtrWt = new float[m_iTxtrDim];
			m_ppTxtrImg = new float*[m_iTxtrDim];

			//»ñÈ¡ÎÆÀíÌØÕ÷¸÷Î¬È¨ÖØ
			for (int k=0; k<m_iTxtrDim; ++k)
			{
				txtrFile>>m_pTxtrWt[k];
			}

			//ÌØÕ÷¾ØÕóÎ¬ÊýÑ­»·±äÁ¿(¹éÁã)
			int k = 0;
			
			//ÎÆÀíÌØÕ÷Öµ¸öÊýÑ­»·±äÁ¿
			int i = 0;
			
			//int iImgSize = m_iWidth*m_iHeight;
			float* pTmp = new float[iImgSize];
			
			while (!txtrFile.eof())
			{
				if (i%iImgSize==0 && i>0)
				{
					m_ppTxtrImg[k] = pTmp;
					pTmp = new float[iImgSize];
					++k;
				}
				
				for (int j=0; j<iImgSize; ++j, ++i)
				{
					txtrFile>>pTmp[j];
				}		
			}
		} 
	txtrFile.close();
	EndWaitCursor();
	}
}

/////////////////////////////////////////////////////////////////////////////
// CSegmentView printing

BOOL CSegmentView::OnPreparePrinting(CPrintInfo* pInfo)
{
	// default preparation
	return DoPreparePrinting(pInfo);
}

void CSegmentView::OnBeginPrinting(CDC* /*pDC*/, CPrintInfo* /*pInfo*/)
{
	// TODO: add extra initialization before printing
}

void CSegmentView::OnEndPrinting(CDC* /*pDC*/, CPrintInfo* /*pInfo*/)
{
	// TODO: add cleanup after printing
}

/////////////////////////////////////////////////////////////////////////////
// CSegmentView diagnostics

#ifdef _DEBUG
void CSegmentView::AssertValid() const
{
	CScrollView::AssertValid();
}

void CSegmentView::Dump(CDumpContext& dc) const
{
	CScrollView::Dump(dc);
}

CSegmentDoc* CSegmentView::GetDocument() // non-debug version is inline
{
	ASSERT(m_pDocument->IsKindOf(RUNTIME_CLASS(CSegmentDoc)));
	return (CSegmentDoc*)m_pDocument;
}
#endif //_DEBUG

/////////////////////////////////////////////////////////////////////////////
// CSegmentView message handlers
/***********************************************************************
* º¯ÊýÃû³Æ£º
*	OnRestitute()
* ËµÃ÷£º
*	»¹Ô­Í¼ÏñÎªÔ­Ê¼Í¼Ïñ
***********************************************************************/
void CSegmentView::OnRestitute() 
{
	CSegmentDoc* pDoc = (CSegmentDoc*)this->GetDocument();
	ASSERT_VALID(pDoc);
	if(pDoc->IsModified())
	{
		CFile file;
        file.Open(pDoc->m_openfilepath,CFile::modeRead|CFile::shareDenyWrite,NULL);
		pDoc->m_DIB.Read(file);
		Invalidate();

		m_iObjCnt = 0;	//Ö»ÐèÒª°Ñ¶ÔÏó¼ÆÊýÖÃÁã£¬±ðÎÊÎÒÎªÊ²Ã´
		OnInitialUpdate();

		pDoc->SetModifiedFlag(FALSE);
	}
	else
	{
		MessageBox("Í¼ÏñÒÑ¾­ÊÇ×î³õÐÎÊ½!");
	}
}

/***********************************************************************
* º¯ÊýÃû³Æ£º
*	OnSetParams()
* ËµÃ÷£º
*	²ÎÊýÉèÖÃ°´Å¥ÏìÓ¦º¯Êý
***********************************************************************/
void CSegmentView::OnSetParams() 
{
	//´´½¨²ÎÊýÉèÖÃ¶Ô»°¿ò
	if (theApp.m_pParamsDlg == NULL)
	{
		theApp.m_pParamsDlg = new CParamsDlg;
		theApp.m_pParamsDlg->Create(IDD_PARAMS, NULL);
		theApp.m_pParamsDlg->ShowWindow(SW_SHOW);
	}
}

/***********************************************************************
* º¯ÊýÃû³Æ£º
*	OnFneaSeg()
* ËµÃ÷£º
*	FNEA·Ö¸î°´Å¥ÏìÓ¦º¯Êý
***********************************************************************/
void CSegmentView::OnFneaSeg() 
{
	MultiScaleSeg(0);
}

/***********************************************************************
* º¯ÊýÃû³Æ£º
*	OnConvexSeg()
* ËµÃ÷£º
*	Í¹ÃæÄ£ÐÍ×¼Ôò·Ö¸î°´Å¥ÏìÓ¦º¯Êý
***********************************************************************/
void CSegmentView::OnConvexSeg() 
{
	MultiScaleSeg(1);
}

/***********************************************************************
* º¯ÊýÃû³Æ£º
*	OnConvexHeteroSeg()
* ËµÃ÷£º
*	Í¹ÃæÄ£ÐÍ+³ß¶ÈãÐÖµ·Ö¸î°´Å¥ÏìÓ¦º¯Êý£¬ÅÐ¶ÏÓ°Ïñ¶ÔÏóÊÇ·ñÖÕÖ¹ºÏ²¢Ê±£¬
	Í¬Ê±¿¼ÂÇÊÇ·ñ·ûºÏÍ¹ÃæÄ£ÐÍ»òÊÇ·ñ´ïµ½ÒìÖÊ¶ÈãÐÖµÁ½¸öÔ¼ÊøÌõ¼þ¡£
***********************************************************************/
void CSegmentView::OnConvexHeteroSeg() 
{
	MultiScaleSeg(2);
}

/***********************************************************************
* º¯ÊýÃû³Æ£º
*	MultiScaleSeg()
* º¯Êý²ÎÊý£º
*	int iMethod			-¶ÔÏóºÏ²¢×¼Ôò£¬0ÎªÒìÖÊ¶È£¬1ÎªÍ¹ÃæÄ£ÐÍ£¬2ÎªÒìÖÊ¶È+Í¹ÃæÄ£ÐÍ
* ·µ»ØÖµ£º
*	true±íÊ¾·Ö¸î³É¹¦£¬false±íÊ¾·Ö¸îÊ§°Ü
* ËµÃ÷£º
*	¶à³ß¶È·Ö¸îº¯Êý£¬ÆäËûº¯Êýµ÷ÓÃËü²¢Ñ¡Ôñ²»Í¬µÄ·Ö¸î×¼Ôò
***********************************************************************/
bool CSegmentView::MultiScaleSeg(int iMethod)
{
	long tick1 = GetTickCount();	//¼ÇÂ¼º¯ÊýÔËÐÐÆðÊ¼Ê±¼ä
	int cnt1 = 0;					//¼ÇÂ¼×ÜºÏ²¢´ÎÊý
	int cnt2 = 0;					//¼ÇÂ¼×ÜÑ°ÓÅ´ÎÊý
	
	// ¸ü¸Ä¹â±êÐÎ×´
	BeginWaitCursor();
	
	//³õÊ¼»¯Ó°Ïñ¶ÔÏó
	if (!InitializeImgObj())
	{
		return false;
	}
	
	bool bMergeOver = false;	//¶ÔÏóºÏ²¢È«²¿½áÊøÌõ¼þ
	while (!bMergeOver)
	{
		//ÏÈ½«½áÊøÌõ¼þÉèÎªtrue£¬ÓÐºÏ²¢·¢ÉúÊ±ÔÙÉèÎªfalse
		bMergeOver = true;
		
		//Ëæ»úÑ¡È¡ÖÖ×Óµã(ÔÝÊ±´ÓµÚÒ»¸ö¿ªÊ¼Öð¸öÑ¡È¡,Íê³ÉÒ»´ÎËùÓÐ¶ÔÏóµÄ±éÀú)
		for (vector<imgObject>::iterator iter = m_objVec.begin(); iter != m_objVec.end(); ++iter)
		{
			if (iter->bDelete==false && iter->bFinish==false)
			{
				float minHeteroIncr = 1000000;		//×îÐ¡ÒìÖÊ¶ÈÔö³¤Öµ³õÊ¼»¯
				float minHeteroMrg = 1000000;			//×îÐ¡ÒìÖÊ¶ÈÔö³¤Ê±µÄºÏ²¢¶ÔÏóÒìÖÊ¶ÈÖµ
				imgObject *pminObjAdj;				//×îÐ¡ÒìÖÊ¶ÈÔö³¤µÄÁÚ½Ó¶ÔÏó
				imgObject *pObj = &(*iter);	//°Ñµü´ú¶ÔÏó¸³¸ø¶ÔÏóA
				
				//Èç¹û²ÉÓÃÍ¹ÃæÄ£ÐÍ×¼Ôò£¬ÏÈÅÐ¶ÏÊÇ·ñ·ûºÏÍ¹ÃæÄ£ÐÍ
				if (iMethod && IsConvex(*pObj))
				{
					pObj->bFinish = true;
					pObj->bConvex = true;
					break;
				}

				//ÅÐ¶ÏÊÇ·ñ²ÉÓÃÆô·¢Ê½ËÑË÷¾Ö²¿×îÓÅºÏ²¢¶ÔÏóµÄËã·¨
				if (theApp.m_bHeur)
				{
					pminObjAdj = FindminAdjObj(pObj, &minHeteroIncr, &minHeteroMrg);
					float minHeteroIncrHeur = 1000000;	//Æô·¢Ê½ËÑË÷µÄ×îÐ¡ÒìÖÊ¶ÈÔö³¤Öµ
					float minHeteroMrgHeur = 1000000;		//Æô·¢Ê½ËÑË÷µÄ×îÐ¡ÒìÖÊ¶ÈÔö³¤Ê±µÄºÏ²¢¶ÔÏóÒìÖÊ¶ÈÖµ
					imgObject *pObjHeur = FindminAdjObj(pminObjAdj, &minHeteroIncrHeur, &minHeteroMrgHeur);

					int cnt4 = 0;	//¼ÇÂ¼µ¥´ÎºÏ²¢Ñ°ÓÅ´ÎÊý
					while (pObj!=pObjHeur && &(*iter)!=pObjHeur && minHeteroIncr<theApp.m_iThrHetero && minHeteroIncrHeur!=minHeteroIncr)
					{
						minHeteroIncr = minHeteroIncrHeur;
						minHeteroMrg = minHeteroMrgHeur;
						minHeteroIncrHeur = 1000000;
						minHeteroMrgHeur = 1000000;
						pObj = pminObjAdj;
						pminObjAdj = pObjHeur;
						pObjHeur = FindminAdjObj(pminObjAdj, &minHeteroIncrHeur, &minHeteroMrgHeur);

						++cnt2;
						++cnt4;
						if (cnt4 == 5)
						{
							//CString out;
							//out.Format("Ñ°ÓÅ´ÎÊý³¬¹ý10´Î£¡");
							//AfxMessageBox(out);
							break;		//Èç¹ûÑ°ÓÅ³¬¹ý10´Î£¬»ù±¾ÉÏ¾ÍÊÇºóÃæ³öÏÖÑ­»·ÁË£¬Ö±½ÓºÏ²¢×îºóÁ½¸ö¶ÔÏó
						}
					}
				}
				else
				{
					pminObjAdj = FindminAdjObj(pObj, &minHeteroIncr, &minHeteroMrg);
				}
				
				//ÅÐ¶Ï²ÉÓÃµÄºÏ²¢×¼Ôò
				switch (iMethod)
				{
				case 0:
					//ÒìÖÊ¶È×¼Ôò£ºÈç¹û×îÐ¡ÒìÖÊ¶ÈÔö³¤ÖµÐ¡ÓÚãÐÖµÔòºÏ²¢£»·ñÔòºÏ²¢ÖÕÖ¹²¢×÷±ê¼Ç
				case 2:
					//ÒìÖÊ¶È×¼Ôò+Í¹ÃæÄ£ÐÍ×¼Ôò
					//¶ÔÏó²»·ûºÏÍ¹ÃæÄ£ÐÍ(Ç°ÃæÒÑÅÐ¶Ï)£¬¹ÊºÍcase 0µÄ²Ù×÷Ò»Ñù
					if (minHeteroIncr < theApp.m_iThrHetero)
					{
						//ºÏ²¢¶ÔÏó
						MergeObj(pObj, pminObjAdj, true, minHeteroMrg);
						bMergeOver = false;
						++cnt1;
					}
					else
					{
						pObj->bFinish = true;
					}
					break;
				case 1:
					//Í¹ÃæÄ£ÐÍ×¼Ôò£º¶ÔÏó²»·ûºÏÍ¹ÃæÄ£ÐÍ(Ç°ÃæÒÑÅÐ¶Ï)£¬ºÏ²¢
					MergeObj(pObj, pminObjAdj, true, minHeteroMrg);
					bMergeOver = false;
					++cnt1;
					break;
				default:
					break;
				}
			}
		}
	}
	
	//»æÖÆ·Ö¸î½á¹ûÍ¼Ïñ
	DrawResultImg();

	//Êä³ö±ê¼ÇÍ¼Ïñ£¨¶ÔÏó±àºÅ£©
	//WriteFlagImg();	//¸ÄÎª±£´æÍ¼ÏñÊ±Êä³ö£¬±ê¼ÇÍ¼ÄÚ´æµ½Ê±ºòÔÙÊÍ·Å
	
	//»Ö¸´¹â±êÐÎ×´
	EndWaitCursor();
	
	//ÉèÖÃÔà±ê¼Ç
	GetDocument()->SetModifiedFlag(TRUE);
	
	//¸üÐÂÊÓÍ¼
	GetDocument()->UpdateAllViews(NULL);

	//Êä³öº¯ÊýÔËÐÐÊ±¼ä
	long tick2 = GetTickCount();
	long tick3 = tick2 - tick1;
	float fTick3 = (float)tick3;
	//Êä³öÆ½¾ùÑ°ÓÅ´ÎÊý
	float fCnt3 = (float)cnt2 / (cnt1+1);
	CString out;
	out.Format("×ÜÌåÔËËãÊ±¼ä£º%.0f ms\nÆ½¾ùÑ°ÓÅ´ÎÊý£º%.2f ´Î\n×ÜºÏ²¢´ÎÊý£º%d ´Î\n×ÜÑ°ÓÅ´ÎÊý£º%d ´Î", fTick3, fCnt3, cnt1, cnt2);
	AfxMessageBox(out);

	return true;
}

/***********************************************************************
* º¯ÊýÃû³Æ£º
*	FindminAdjObj()
* º¯Êý²ÎÊý£º
*	imgObject	*pObj				-Ó°Ïñ¶ÔÏóÖ¸Õë
*	float		*pminHeteroIncr		-×îÐ¡ÒìÖÊ¶ÈÔö³¤Êä³ö²ÎÊý
*	float		*pminHeteroMrg		-×îÐ¡ÒìÖÊ¶ÈÔö³¤Ê±µÄºÏ²¢¶ÔÏóÒìÖÊ¶ÈÖµÊä³ö²ÎÊý
*	
* ·µ»ØÖµ£º
*	×îÐ¡ÒìÖÊ¶ÈÔö³¤µÄÁÚ½ÓÓ°Ïñ¶ÔÏóµÄÖ¸Õë
* ËµÃ÷£º
*	ÕÒµ½×îÐ¡ÒìÖÊ¶ÈÔö³¤µÄÁÚ½ÓÓ°Ïñ¶ÔÏó£¬Èç¹û¶ÔÏóÎÞÁÚ½Ó¶ÔÏó£¬·µ»ØNULL
***********************************************************************/
imgObject *CSegmentView::FindminAdjObj(imgObject *pObj, float *pminHeteroIncr, float *pminHeteroMrg)
{
	if (!pObj)
	{
		return NULL;
	}

	imgObject *pminObjAdj = NULL;
	//±éÀúÁÚ½Ó¶ÔÏóÁ´±í¼ÆËãÒìÖÊ¶È
	for (adjNode *pAdjNodeTmp = pObj->pAdjNode; pAdjNodeTmp != NULL; pAdjNodeTmp = pAdjNodeTmp->next)
	{
		vector<imgObject>::iterator iterAdj = m_objVec.begin() + pAdjNodeTmp->index;

		//¼ÆËãÖÖ×Ó¶ÔÏóºÍÏàÁÚ¶ÔÏóºÏ²¢µÄÒìÖÊ¶ÈÔö³¤£¬°üÀ¨±ßÔµÒìÖÊ¶È£¨±ßÔµºÏ²¢´ú¼Û£©£¨Èç¹ûÓÐ£©
		float fHeteroMrg = CalculateHeterogeneity(*pObj, *iterAdj);
		float fHeteroEdge = 0;
		if (m_pEdgeImg)
		{
			fHeteroEdge = CalculateHeteroEdge(*pObj, *iterAdj);
		}
		float fHeteroIncr = fHeteroEdge + fHeteroMrg - pObj->fHetero - iterAdj->fHetero;

		if (fHeteroIncr < *pminHeteroIncr)
		{
			*pminHeteroIncr = fHeteroIncr;
			*pminHeteroMrg = fHeteroMrg;
			pminObjAdj = &(*iterAdj);
		}
	}
	
	return pminObjAdj;
}


/***********************************************************************
* º¯ÊýÃû³Æ£º
*	InitializeImgObj()
* º¯Êý²ÎÊý£º
*	ÎÞ
* ·µ»ØÖµ£º
*	true ±íÊ¾³É¹¦£¬false ±íÊ¾Ê§°Ü
* ËµÃ÷£º
*	³õÊ¼»¯Ó°Ïñ¶ÔÏó
***********************************************************************/
bool CSegmentView::InitializeImgObj()
{
	
	if (m_pDib->NumColors()!=0)
	{
		MessageBox("¸ÃÍ¼²»ÊÇ²ÊÉ«Í¼Ïñ£¡", "×¢Òâ", MB_OK);
		return false;
	}
	
	//Êý¾Ý¿éÖ¸Õë
	BYTE *pBits;

	//Í¼ÏñÉ¨Ãè¿í¶È£¨4µÄÕûÊý±¶£©
	int iScanWidth  = (m_iWidth*24 + 31)/32*4;

	//µü´úÆ÷
	vector<imgObject>::iterator iter = m_objVec.begin();

	//iÎªÁÐºÅ£¬jÎªÐÐºÅ
	for (int j=0; j<m_iHeight; ++j)
	{
		pBits = m_pDib->m_pBits + (m_iHeight-1-j)*iScanWidth;
		for (int i=0; i<m_iWidth; ++i)
		{
			//³õÊ¼»¯±ê¼ÇÍ¼Ïñ
			*(m_pFlagImg + i + j*m_iWidth) = i + j*m_iWidth;

			//³õÊ¼»¯Ó°Ïñ¶ÔÏó
			imgObject objInit;
			objInit.index = i + j*m_iWidth;
			objInit.minX = i;
			objInit.maxX = i+1;
			objInit.minY = j;
			objInit.maxY = j+1;
			objInit.EB = (float)pBits[i*3] / (float)255;
			objInit.EG = (float)pBits[i*3 + 1] / (float)255;
			objInit.ER = (float)pBits[i*3 + 2] / (float)255;

			//³õÊ¼»¯¶ÔÏóÎÆÀíÌØÕ÷
			if (m_iTxtrDim)
			{
				objInit.pETexture = new float[m_iTxtrDim];
				objInit.pDTexture = new float[m_iTxtrDim];
				for (int k=0; k<m_iTxtrDim; ++k)
				{
					objInit.pETexture[k] = m_ppTxtrImg[k][i + j*m_iWidth];
					objInit.pDTexture[k] = 0;
				}
			}

			//³õÊ¼»¯±ßÔµµã
			vertexNode *pVtxNodeInit = new vertexNode;
			pVtxNodeInit->index = i + j*m_iWidth;
			//pVtxNodeInit->adjNum = 4;	//¹¹ÔìµÄÊ±ºò³õÊ¼»¯¹ý
			objInit.pVertexNode = pVtxNodeInit;

			//³õÊ¼ÁÚ½Ó¶ÔÏó
			adjNode *pAdjNodeUp = new adjNode;
			adjNode *pAdjNodeRight = new adjNode;
			adjNode *pAdjNodeDown = new adjNode;
			adjNode *pAdjNodeLeft = new adjNode;
			if (j==0)
			{
				if (i==0)
				{
					objInit.pAdjNode = pAdjNodeRight;
					//ÓÒ¶ÔÏó
					pAdjNodeRight->index = i + j*m_iWidth + 1;
					pAdjNodeRight->next = pAdjNodeDown;
					//ÏÂ¶ÔÏó
					pAdjNodeDown->index = i + (j+1)*m_iWidth;
				}
				else if (i==m_iWidth-1)
				{
					objInit.pAdjNode = pAdjNodeDown;
					//ÏÂ¶ÔÏó
					pAdjNodeDown->index = i + (j+1)*m_iWidth;
					pAdjNodeDown->next = pAdjNodeLeft;
					//×ó¶ÔÏó
					pAdjNodeLeft->index = i + j*m_iWidth - 1;
				}
				else
				{
					objInit.pAdjNode = pAdjNodeRight;
					//ÓÒ¶ÔÏó
					pAdjNodeRight->index = i + j*m_iWidth + 1;
					pAdjNodeRight->next = pAdjNodeDown;
					//ÏÂ¶ÔÏó
					pAdjNodeDown->index = i + (j+1)*m_iWidth;
					pAdjNodeDown->next = pAdjNodeLeft;
					//×ó¶ÔÏó
					pAdjNodeLeft->index = i + j*m_iWidth - 1;
				}
			}
			else if (j==m_iHeight-1)
			{
				if (i==0)
				{
					objInit.pAdjNode = pAdjNodeUp;
					//ÉÏ¶ÔÏó
					pAdjNodeUp->index = i + (j-1)*m_iWidth;
					pAdjNodeUp->next = pAdjNodeRight;
					//ÓÒ¶ÔÏó
					pAdjNodeRight->index = i + j*m_iWidth + 1;
				}
				else if (i==m_iWidth-1)
				{
					objInit.pAdjNode = pAdjNodeLeft;
					//×ó¶ÔÏó
					pAdjNodeLeft->index = i + j*m_iWidth - 1;
					pAdjNodeLeft->next = pAdjNodeUp;
					//ÉÏ¶ÔÏó
					pAdjNodeUp->index = i + (j-1)*m_iWidth;
				}
				else
				{
					objInit.pAdjNode = pAdjNodeLeft;
					//×ó¶ÔÏó
					pAdjNodeLeft->index = i + j*m_iWidth - 1;
					pAdjNodeLeft->next = pAdjNodeUp;
					//ÉÏ¶ÔÏó
					pAdjNodeUp->index = i + (j-1)*m_iWidth;
					pAdjNodeUp->next = pAdjNodeRight;
					//ÓÒ¶ÔÏó
					pAdjNodeRight->index = i + j*m_iWidth + 1;
				}
			}
			else
			{
				if (i==0)
				{
					objInit.pAdjNode = pAdjNodeUp;
					//ÉÏ¶ÔÏó
					pAdjNodeUp->index = i + (j-1)*m_iWidth;
					pAdjNodeUp->next = pAdjNodeRight;
					//ÓÒ¶ÔÏó
					pAdjNodeRight->index = i + j*m_iWidth + 1;
					pAdjNodeRight->next = pAdjNodeDown;
					//ÏÂ¶ÔÏó
					pAdjNodeDown->index = i + (j+1)*m_iWidth;
				}
				else if (i==m_iWidth-1)
				{
					objInit.pAdjNode = pAdjNodeDown;
					//ÏÂ¶ÔÏó
					pAdjNodeDown->index = i + (j+1)*m_iWidth;
					pAdjNodeDown->next = pAdjNodeLeft;
					//×ó¶ÔÏó
					pAdjNodeLeft->index = i + j*m_iWidth - 1;
					pAdjNodeLeft->next = pAdjNodeUp;
					//ÉÏ¶ÔÏó
					pAdjNodeUp->index = i + (j-1)*m_iWidth;
				}
				else
				{
					objInit.pAdjNode = pAdjNodeUp;
					//ÉÏ¶ÔÏó
					pAdjNodeUp->index = i + (j-1)*m_iWidth;
					pAdjNodeUp->next = pAdjNodeRight;
					//ÓÒ¶ÔÏó
					pAdjNodeRight->index = i + j*m_iWidth + 1;
					pAdjNodeRight->next = pAdjNodeDown;
					//ÏÂ¶ÔÏó
					pAdjNodeDown->index = i + (j+1)*m_iWidth;
					pAdjNodeDown->next = pAdjNodeLeft;
					//×ó¶ÔÏó
					pAdjNodeLeft->index = i + j*m_iWidth - 1;
				}
			}

			//½«³õÊ¼»¯¶ÔÏó¸³Öµ¸ø¶ÔÏóÏòÁ¿
			if (iter!=m_objVec.end())
			{
				*iter = objInit;
				++iter;
			}
		}
	}

	return true;
}

/***********************************************************************
* º¯ÊýÃû³Æ£º
*	DrawResultImg()
* º¯Êý²ÎÊý£º
*	ÎÞ
* ·µ»ØÖµ£º
*	true ±íÊ¾³É¹¦£¬false ±íÊ¾Ê§°Ü
* ËµÃ÷£º
*	»æÖÆ·Ö¸î½á¹ûÍ¼Ïñ
***********************************************************************/
bool CSegmentView::DrawResultImg()
{
	//Êý¾Ý¿éÖ¸Õë
	BYTE *pBits;
	
	//Í¼ÏñÉ¨Ãè¿í¶È£¨4µÄÕûÊý±¶£©
	int iScanWidth  = (m_iWidth*24 + 31)/32*4;

	//±éÀú¶ÔÏó
	for (vector<imgObject>::iterator iter = m_objVec.begin(); iter != m_objVec.end(); ++iter)
	{
		if (iter->bDelete==false && iter->bFinish==true)
		{
			m_iObjCnt++;	//¼ÆËã×îÖÕ·Ö¸î½á¹û¶ÔÏó×ÜÊý
			for (vertexNode *pVtxNode = iter->pVertexNode; pVtxNode != NULL; pVtxNode = pVtxNode->next)
			{
				//iÎªÁÐºÅ£¬jÎªÐÐºÅ
				int i = pVtxNode->index % m_iWidth;
				int j = pVtxNode->index / m_iWidth;
				
				//pBitsÖ¸ÏòµÚjÐÐÐÐÊ×
				pBits = m_pDib->m_pBits + (m_iHeight-1-j)*iScanWidth;
				
				if (iter->bConvex == false)
				{
					//±ßÔµµãÉèÎªºìÉ«
					pBits[i*3] = 0;
					pBits[i*3 + 1] = 0;
					pBits[i*3 + 2] = 255;
				}
				else
				{
					//±ßÔµµãÉèÎªcyanÉ«
					pBits[i*3] = 255;
					pBits[i*3 + 1] = 255;
					pBits[i*3 + 2] = 0;
				}
			}
		}
	}
	
	return true;
}

/***********************************************************************
* º¯ÊýÃû³Æ£º
*	CalculateHeterogeneity()
* º¯Êý²ÎÊý£º
*	imgObject obj		-ÖÖ×Ó¶ÔÏó(Éú³¤µã¶ÔÏó)
*	imgObject objAdj	-ÁÚ½Ó¶ÔÏó
* ·µ»ØÖµ£º
*	ºÏ²¢ºó¶ÔÏóµÄÒìÖÊ¶ÈÖµ
* ËµÃ÷£º
*	¼ÆËãºÏ²¢ºó¶ÔÏóµÄÒìÖÊ¶ÈÖµ
***********************************************************************/
float CSegmentView::CalculateHeterogeneity(imgObject obj, imgObject objAdj)
{
	//¼ÆËãºÏ²¢ºó¶ÔÏó(Ö»¼ÆËã²»ºÏ²¢)
	imgObject objMerge = MergeObj(&obj, &objAdj, false, -1);
	return CalculateHeterogeneity(objMerge);
}

/***********************************************************************
* º¯ÊýÃû³Æ£º
*	CalculateHeterogeneity()
* º¯Êý²ÎÊý£º
*	imgObject obj		-Ó°Ïñ¶ÔÏó
* ·µ»ØÖµ£º
*	Ó°Ïñ¶ÔÏóµÄÒìÖÊ¶ÈÖµ
* ËµÃ÷£º
*	ÖØÐ´¼ÆËãÒìÖÊ¶Èº¯Êý£¬¼ÆËãÓ°Ïñ¶ÔÏóµÄÒìÖÊ¶ÈÖµ
***********************************************************************/
float CSegmentView::CalculateHeterogeneity(imgObject obj)
{
	/*Ëã·¨ÓÅ»¯£ºÈç¹û¶ÔÏóÄÚ²¿·½²îÎª0£¬ÔòÈÏÎªÒìÖÊ¶ÈÎª0
	if (obj.DB==0 && obj.DG==0 && obj.DR==0)
	{
		return 0;
	}*/

	//¹âÆ×ÒìÖÊ¶È
	float fHcolor = theApp.m_wR * sqrt(obj.DR) + theApp.m_wG * sqrt(obj.DG) + theApp.m_wB * sqrt(obj.DB);

	//½ô´Õ¶È
	float fHcompt = (float)(0.25 * obj.l / sqrt((float)obj.area));					//ÕâÀïeCÈí¼þÃ²ËÆ³ýÒÔ4ÁË

	//Æ½»¬¶È
	float fB = (float)(2 * (obj.maxX + obj.maxY - obj.minX - obj.minY));		//×îÐ¡Íâ½Ó¾ØÐÎÖÜ³¤£¬´Ë´¦ÓÃ±ß½çºÐ´úÌæ
	float fHsmooth = obj.l / fB;

	//ÐÎ×´ÒìÖÊ¶È
	float fHshape = theApp.m_wCompt * fHcompt + theApp.m_wSmooth * fHsmooth;

	//ÎÆÀíÒìÖÊ¶È£¨Èç¹ûÓÐ£©
	float fHtexture = 0;
	for (int i=0; i<m_iTxtrDim; ++i)
	{
		/*´Ë¶ÎÒÑ·ÏÆú
		//ÕâÀïÎªÁËÊ¹È¨ÖØÒò×ÓµÄ×ÜºÍÎª1£¬³ýÒÔ£¨m_iTxtrDim/2£©
		fHtexture += ((i < m_iTxtrDim/2) ? theApp.m_wTxtrLvl1 : theApp.m_wTxtrLvl2) * sqrt(obj.pDTexture[i]) *2 / m_iTxtrDim;
		*/
		fHtexture += m_pTxtrWt[i] * sqrt(obj.pDTexture[i]);
	}

	//±ßÔµÒìÖÊ¶È£¨±ßÔµºÏ²¢´ú¼Û£©²»×÷Îª¶ÔÏóÄÚ²¿ÒìÖÊ¶È´æÔÚ£¬²»°üÀ¨ÔÚ×ÜÌåÒìÖÊ¶ÈÀïÃæ

	//×ÜÌåÒìÖÊ¶È
	float fHetero = obj.area * (theApp.m_wColor*fHcolor + theApp.m_wShape*fHshape + theApp.m_wTexture*fHtexture);
	return fHetero;
}

/***********************************************************************
* º¯ÊýÃû³Æ£º
*	MergeObj()
* º¯Êý²ÎÊý£º
*	imgObject	*pObj			-´ýºÏ²¢¶ÔÏóAÖ¸Õë
*	imgObject	*pObjAdj		-´ýºÏ²¢ÁÚ½Ó¶ÔÏóBÖ¸Õë
*	bool		bMerge			-ÊÇ·ñÕæµÄºÏ²¢£¬false±íÊ¾½ö¼ÆËãºÏ²¢ºó¶ÔÏó²¿·Ö²ÎÊýÒÔ¼ÆËãºÏ²¢ÒìÖÊ¶È
*	float		fHeteroMerge	-ºÏ²¢ºó¶ÔÏóµÄÒìÖÊ¶È£¨Ö®Ç°¼ÆËã£¬ÕæÕýºÏ²¢Ê±ÓÐÐ§£©£¬²»°üÀ¨±ßÔµÒìÖÊ¶È£¨±ßÔµºÏ²¢´ú¼Û£©
* ·µ»ØÖµ£º
*	ºÏ²¢ºóµÄÓ°Ïñ¶ÔÏó(m_objVecÖÐµÄÔªËØ)£»Èç¼ÙºÏ²¢£¨Îª¼ÆËãºÏ²¢ÒìÖÊ¶È£©£¬·µ»Ø´ø²¿·Ö²ÎÊýµÄ¶ÔÏó
* ËµÃ÷£º
*	ºÏ²¢¶ÔÏóº¯Êý
***********************************************************************/
imgObject CSegmentView::MergeObj(imgObject *pObj, imgObject *pObjAdj, bool bMerge, float fHeteroMerge)
{
	imgObject objMerge;

	//±àºÅ
	objMerge.index = pObj->index;

	//¼ÆËãÃæ»ý
	objMerge.area = pObj->area + pObjAdj->area;

	//¼ÆËã¾ùÖµ
	objMerge.ER = (pObj->area * pObj->ER + pObjAdj->area * pObjAdj->ER) / objMerge.area;
	objMerge.EG = (pObj->area * pObj->EG + pObjAdj->area * pObjAdj->EG) / objMerge.area;
	objMerge.EB = (pObj->area * pObj->EB + pObjAdj->area * pObjAdj->EB) / objMerge.area;

	//¼ÆËã·½²î
	objMerge.DR = CalculateVariance(pObj->area, pObjAdj->area, pObj->ER, pObjAdj->ER, pObj->DR, pObjAdj->DR);
	objMerge.DG = CalculateVariance(pObj->area, pObjAdj->area, pObj->EG, pObjAdj->EG, pObj->DG, pObjAdj->DG);
	objMerge.DB = CalculateVariance(pObj->area, pObjAdj->area, pObj->EB, pObjAdj->EB, pObj->DB, pObjAdj->DB);

	//¼ÆËãÎÆÀíÌØÕ÷¾ùÖµ·½²î£¨Èç¹ûÓÐÎÆÀíÌØÕ÷£©
	if (m_iTxtrDim)
	{
		objMerge.pETexture = new float[m_iTxtrDim];
		objMerge.pDTexture = new float[m_iTxtrDim];
		for (int k=0; k<m_iTxtrDim; ++k)
		{
			objMerge.pETexture[k] = (pObj->area * pObj->pETexture[k] + pObjAdj->area * pObjAdj->pETexture[k]) / objMerge.area;
			objMerge.pDTexture[k] = CalculateVariance(pObj->area, pObjAdj->area, pObj->pETexture[k], pObjAdj->pETexture[k], pObj->pDTexture[k], pObjAdj->pDTexture[k]);
		}
	}

	//¼ÆËã±ß½çºÐ
	objMerge.minX = min(pObj->minX, pObjAdj->minX);
	objMerge.maxX = max(pObj->maxX, pObjAdj->maxX);
	objMerge.minY = min(pObj->minY, pObjAdj->minY);
	objMerge.maxY = max(pObj->maxY, pObjAdj->maxY);

	//¶ÔÏóÒìÖÊ¶È£¨´ÓÊäÈë²ÎÊý»ñµÃ£©
	objMerge.fHetero = fHeteroMerge;

	/*************************¼ÆËãÖÜ³¤&ºÏ²¢±ßÔµµã******************************/
	float fL = MergeVertex(pObj->pVertexNode, pObj, pObjAdj, bMerge);
	fL += MergeVertex(pObjAdj->pVertexNode, pObj, pObjAdj, bMerge);
	objMerge.l = fL;

	if (!bMerge)
	{
		return objMerge;
	}
	//****************Èç¹ûÖ»¼ÆËã²»ºÏ²¢£¬µ½´Ë½áÊø*******************

	//É¾³ý¶ÔÏóA±ßÔµµãÁ´±íÖÐadjNum==0µÄ½Úµã£¨ÄÚ²¿µã£©
	objMerge.pVertexNode = pObj->pVertexNode;

	vertexNode *pVtxNodePre = objMerge.pVertexNode;
	for (vertexNode *pVtxNodeTmp = objMerge.pVertexNode->next; pVtxNodeTmp != NULL; pVtxNodeTmp = pVtxNodeTmp->next)
	{
		if (pVtxNodeTmp->adjNum == 0)
		{
			pVtxNodePre->next = pVtxNodeTmp->next;
			delete pVtxNodeTmp;
			pVtxNodeTmp = pVtxNodePre;
		}
		pVtxNodePre = pVtxNodeTmp;
	}

	//ºÏ²¢±ßÔµµãÁ´±í
	pVtxNodePre->next = pObjAdj->pVertexNode;

	//É¾³ý¶ÔÏóB±ßÔµµãÁ´±íÖÐadjNum==0µÄ½Úµã£¨ÄÚ²¿µã£©
	for (vertexNode *pVtxNodeTmp = pVtxNodePre->next; pVtxNodeTmp != NULL; pVtxNodeTmp = pVtxNodeTmp->next)
	{
		if (pVtxNodeTmp->adjNum == 0)
		{
			pVtxNodePre->next = pVtxNodeTmp->next;
			delete pVtxNodeTmp;
			pVtxNodeTmp = pVtxNodePre;
		}
		pVtxNodePre = pVtxNodeTmp;
	}

	//Èç¹û±ßÔµµãÁ´±íµÚÒ»¸ö½ÚµãµÄadjNum==0£¬É¾³ý
	pVtxNodePre = objMerge.pVertexNode;
	if (pVtxNodePre->adjNum == 0)
	{
		objMerge.pVertexNode = objMerge.pVertexNode->next;
		delete pVtxNodePre;
	}
	/***********************¼ÆËãÖÜ³¤&ºÏ²¢±ßÔµµã½áÊø**************************/

	/**********¸ü¸Ä¶ÔÏóBµÄÁÚ½Ó¶ÔÏóÃÇ£¨³ýÁËA£©µÄÁÚ½Ó¶ÔÏóÁ´±í************/
	//±éÀú¶ÔÏóBµÄÁÚ½Ó¶ÔÏó½Úµã
	for (adjNode *pAdjNodeB = pObjAdj->pAdjNode; pAdjNodeB != NULL; pAdjNodeB = pAdjNodeB->next)
	{
		//ÕÒµ½¶ÔÏóBµÄÁÚ½Ó¶ÔÏóC
		vector<imgObject>::iterator iterAdjC = m_objVec.begin() + pAdjNodeB->index;

		//Èç¹ûC==A£¬Ö´ÐÐÏÂÒ»´ÎÑ­»·
		if (iterAdjC->index == pObj->index)
		{
			continue;
		}

		//±éÀúCµÄÁÚ½Ó¶ÔÏóÁ´±í£¬¼ì²éÊÇ·ñÓÐ¶ÔÏóA
		bool hasA = false;
		for (adjNode *pAdjNodeC = iterAdjC->pAdjNode; pAdjNodeC != NULL; pAdjNodeC = pAdjNodeC->next)
		{
			if (pAdjNodeC->index == pObj->index)
			{
				hasA = true;
				break;
			}
		}
		
		//¹æÔò£ºCµÄÁÚ½Ó¶ÔÏóÖÐÓÐAµÄ»°É¾³ýB£¬·ñÔò½«B±äÎªA
		//Èç¹ûµÚÒ»¸ö½Úµã¾ÍÊÇB
		adjNode *pAdjNodePreC = iterAdjC->pAdjNode;
		if (pAdjNodePreC->index == pObjAdj->index)
		{
			if (hasA)
			{
				iterAdjC->pAdjNode = iterAdjC->pAdjNode->next;
				delete pAdjNodePreC;
			}
			else
			{
				pAdjNodePreC->index = pObj->index;
			}
		}
		else
		{
			//±éÀúÕÒµ½B
			for (adjNode *pAdjNodeC = iterAdjC->pAdjNode->next; pAdjNodeC != NULL; pAdjNodeC = pAdjNodeC->next)
			{
				if (pAdjNodeC->index == pObjAdj->index)
				{
					if (hasA)
					{
						pAdjNodePreC->next = pAdjNodeC->next;
						delete pAdjNodeC;
					}
					else
					{
						pAdjNodeC->index = pObj->index;
					}
					break;
				}
				pAdjNodePreC = pAdjNodeC;
			}
		}
	}
	/************¸ü¸Ä¶ÔÏóBµÄÁÚ½Ó¶ÔÏóÃÇµÄÁÚ½Ó¶ÔÏóÁ´±í½áÊø***************/
	
	/****************¸ü¸ÄºÏ²¢ºó¶ÔÏóµÄÁÚ½Ó¶ÔÏóÁ´±í**********************/
	objMerge.pAdjNode = pObj->pAdjNode;

	//Á´±íAÏòÁ´±íB²éÖØ£¬Á´±íBÖÐÖØ¸´½ÚµãÉ¾³ý
	for (adjNode *pAdjNodeRpt = objMerge.pAdjNode; pAdjNodeRpt != NULL; pAdjNodeRpt = pAdjNodeRpt->next)
	{
		//ÔÚÁ´±íBÖÐ²éÖØÉ¾³ý
		adjNode *pAdjNodePreB = pObjAdj->pAdjNode;
		
		
		//Èç¹ûÁ´±íBµÚÒ»¸ö½Úµã¾ÍÊÇÖØ¸´ÁÚ½Ó¶ÔÏó
		if (pAdjNodePreB->index == pAdjNodeRpt->index)
		{
			pObjAdj->pAdjNode = pObjAdj->pAdjNode->next;
			delete pAdjNodePreB;
		}
		else
		{
			//±éÀú²éÕÒÊÇ·ñÓÐÖØ¸´ÁÚ½Ó¶ÔÏó
			for (adjNode *pAdjNodeB = pObjAdj->pAdjNode->next; pAdjNodeB != NULL; pAdjNodeB = pAdjNodeB->next)
			{
				if (pAdjNodeB->index == pAdjNodeRpt->index)
				{
					pAdjNodePreB->next = pAdjNodeB->next;
					delete pAdjNodeB;
					break;
				}
				pAdjNodePreB = pAdjNodeB;
			}
		}
	}

	//ÕÒµ½Á´±íAÖÐµÄ(½ÚµãB)²¢É¾³ý
	//Èç¹ûµÚÒ»¸ö½Úµã¾ÍÊÇ(´ýºÏ²¢ÁÚ½Ó¶ÔÏó½ÚµãB)
	adjNode *pAdjNodePreA = objMerge.pAdjNode;
	if (pAdjNodePreA->index == pObjAdj->index)
	{
		objMerge.pAdjNode = objMerge.pAdjNode->next;
		delete pAdjNodePreA;
	}
	else
	{
		
		//±éÀúÕÒµ½(Á´±íAÖÐµÄ½ÚµãB)²¢É¾³ý
		for (adjNode *pAdjNodeA = objMerge.pAdjNode->next; pAdjNodeA != NULL; pAdjNodeA = pAdjNodeA->next)
		{
			//Èç¹ûÕÒµ½(½ÚµãB)
			if (pAdjNodeA->index == pObjAdj->index)
			{
				pAdjNodePreA->next = pAdjNodeA->next;
				delete pAdjNodeA;
				break;
			}
			pAdjNodePreA = pAdjNodeA;
		}
	}

	//ºÏ²¢Á´±í£¬²¢ÕÒµ½Á´±íBÖÐµÄ(½ÚµãA)É¾³ý
	if (objMerge.pAdjNode != NULL)					//±ÜÃâAÖ»ÓÐÒ»¸öÁÙ½ç¶ÔÏóBÊ±³ö´í
	{
		//ÕÒµ½Á´±íA×îºóÒ»¸ö½Úµã
		for (pAdjNodePreA = objMerge.pAdjNode; pAdjNodePreA->next != NULL; pAdjNodePreA = pAdjNodePreA->next);

		//ºÏ²¢ÁÚ½Ó¶ÔÏóÁ´±í
		pAdjNodePreA->next = pObjAdj->pAdjNode;
		

		//±éÀúÕÒµ½(½ÚµãA)²¢É¾³ý
		for (adjNode *pAdjNodeA = pAdjNodePreA->next; pAdjNodeA != NULL; pAdjNodeA = pAdjNodeA->next)
		{
			if (pAdjNodeA->index == pObj->index)
			{
				pAdjNodePreA->next = pAdjNodeA->next;
				delete pAdjNodeA;
				break;
			}
			pAdjNodePreA = pAdjNodeA;
		}
	}
	else									//Èç¹ûAÖ»ÓÐÒ»¸öÁÙ½ç¶ÔÏóBÊ±
	{
		//ºÏ²¢ÁÚ½Ó¶ÔÏóÁ´±í
		objMerge.pAdjNode = pObjAdj->pAdjNode;

		//Èç¹ûµÚÒ»¸ö½Úµã¾ÍÊÇ(½ÚµãA)
		adjNode *pAdjNodePreA = objMerge.pAdjNode;
		if (pAdjNodePreA->index == pObj->index)
		{
			objMerge.pAdjNode = objMerge.pAdjNode->next;
			delete pAdjNodePreA;
		}
		else
		{
			//±éÀúÕÒµ½(½ÚµãA)²¢É¾³ý
			for (adjNode *pAdjNodeA = objMerge.pAdjNode->next; pAdjNodeA != NULL; pAdjNodeA = pAdjNodeA->next)
			{
				if (pAdjNodeA->index == pObj->index)
				{
					pAdjNodePreA->next = pAdjNodeA->next;
					delete pAdjNodeA;
					break;
				}
				pAdjNodePreA = pAdjNodeA;
			}
		}
	}
	/****************¸ü¸ÄºÏ²¢ºó¶ÔÏóµÄÁÚ½Ó¶ÔÏóÁ´±í½áÊø******************/

	//ºÏ²¢ºóÉ¾³ý´ýºÏ²¢ÁÚ½Ó¶ÔÏó(×÷É¾³ý±ê¼Ç)
	pObjAdj->bDelete = true;

	//¸ü¸Ä±ê¼ÇÍ¼Ïñ£¨B¸ÄÎªA£©
	for (int i=pObjAdj->minX; i<pObjAdj->maxX; ++i)
	{
		for (int j=pObjAdj->minY; j<pObjAdj->maxY; ++j)
		{
			if (*(m_pFlagImg + i + j*m_iWidth) == pObjAdj->index)
			{
				*(m_pFlagImg + i + j*m_iWidth) = pObj->index;
			}
		}
	}

	//¸ü¸Ä´ýºÏ²¢¶ÔÏóAÎªºÏ²¢ºó¶ÔÏó
	*pObj = objMerge;

	return objMerge;
}

/***********************************************************************
* º¯ÊýÃû³Æ£º
*	CalculateVariance()
* º¯Êý²ÎÊý£º
*	int	N1	-¶ÔÏóAµÄÃæ»ý
*	int	N2	-¶ÔÏóBµÄÃæ»ý
*	float	E1	-¶ÔÏóAµÄ¾ùÖµ
*	float	E2	-¶ÔÏóBµÄ¾ùÖµ
*	float	D1	-¶ÔÏóAµÄ·½²î
*	float	D2	-¶ÔÏóBµÄ·½²î
* ·µ»ØÖµ£º
*	ºÏ²¢ºó¶ÔÏóµÄ·½²î
* ËµÃ÷£º
*	Í¨¹ý¶ÔÏóAºÍ¶ÔÏóBµÄ¾ùÖµ¡¢·½²î¡¢Ãæ»ý£¬¼ÆËãºÏ²¢ºó¶ÔÏóµÄ·½²î¡£
***********************************************************************/
float CSegmentView::CalculateVariance(int N1, int N2, float E1, float E2, float D1, float D2)
{
	return (N1*D1 + N2*D2 + (N1*N2*(E1-E2)*(E1-E2)/(N1+N2))) / (N1+N2);
}

/***********************************************************************
* º¯ÊýÃû³Æ£º
*	MergeVertex()
* º¯Êý²ÎÊý£º
*	vertexNode	*pvtxNode	-´ýºÏ²¢¶ÔÏó/´ýºÏ²¢ÁÚ½Ó¶ÔÏó ±ßÔµµã½ÚµãÖ¸Õë
*	imgObject	*pObj		-´ýºÏ²¢¶ÔÏóÖ¸Õë
*	imgObject	*pObjAdj	-´ýºÏ²¢ÁÚ½Ó¶ÔÏóÖ¸Õë
*	bool bMerge			-ÊÇ·ñÕæµÄºÏ²¢£¬false±íÊ¾½ö¼ÆËãºÏ²¢ºó¶ÔÏóÖÜ³¤
* ·µ»ØÖµ£º
*	ºÏ²¢ºó¶ÔÏóÖÜ³¤
* ËµÃ÷£º
*	ºÏ²¢¶ÔÏó±ßÔµµãº¯Êý
***********************************************************************/
float CSegmentView::MergeVertex(vertexNode *pVtxNode, imgObject *pObj, imgObject *pObjAdj, bool bMerge)
{
	float fL = 0;	//ÖÜ³¤fL

	//±éÀú±ßÔµµãÁ´±í²¢¼ÆËã
	for ( ; pVtxNode!=NULL; pVtxNode = pVtxNode->next)
	{
		//±ßÔµµãÁÚ½ÓÍâ²¿µã¸öÊý
		int adjNumTmp = 0;
		
		//ÉÏÁÚ½Óµã
		if ((pVtxNode->index < m_iWidth) || 
			(  (*(m_pFlagImg + pVtxNode->index - m_iWidth) != pObj->index)
			&& (*(m_pFlagImg + pVtxNode->index - m_iWidth) != pObjAdj->index)  ))
		{
			++adjNumTmp;
		}
		//ÓÒÁÚ½Óµã
		if (((pVtxNode->index + 1) % m_iWidth == 0) ||
			(  (*(m_pFlagImg + pVtxNode->index + 1) != pObj->index)
			&& (*(m_pFlagImg + pVtxNode->index + 1) != pObjAdj->index)  ))
		{
			++adjNumTmp;
		}
		//ÏÂÁÚ½Óµã
		if ((pVtxNode->index > (m_iHeight - 1) * m_iWidth) ||
			(  (*(m_pFlagImg + pVtxNode->index + m_iWidth) != pObj->index)
			&& (*(m_pFlagImg + pVtxNode->index + m_iWidth) != pObjAdj->index)  ))
		{
			++adjNumTmp;
		}
		//×óÁÚ½Óµã
		if ((pVtxNode->index % m_iWidth == 0) ||
			(  (*(m_pFlagImg + pVtxNode->index - 1) != pObj->index)
			&& (*(m_pFlagImg + pVtxNode->index - 1) != pObjAdj->index)  ))
		{
			++adjNumTmp;
		}
		
		//ÖÜ³¤Ôö¼Ó
		switch (adjNumTmp)
		{
		case 0:
			break;
		case 1:
			fL += 1;
			break;
		case 2:
			fL += (float)1.414;
			break;
		case 3:
			fL += 3;
			break;
		default:
			MessageBox("¶ÔÏó±ßÔµµã³ö´í£¡", "×¢Òâ", MB_OK);
			break;
		}

		//Èç¹ûÕæµÄºÏ²¢£¬¸Ä±ä±ßÔµµãÁÚ½ÓÍâ²¿µã¸öÊý£¨×¢£º¶ÔÓÚ±ßÔµµã±äÄÚ²¿µãµÄ´¦ÀíÔÚMergeObj()º¯ÊýÖÐ£©
		if (bMerge)
		{
			pVtxNode->adjNum = adjNumTmp;
		}
	}
	return fL;
}

/***********************************************************************
* º¯ÊýÃû³Æ£º
*	IsConvex()
* º¯Êý²ÎÊý£º
*	imgObject obj		-Ó°Ïñ¶ÔÏó
* ·µ»ØÖµ£º
*	true±íÊ¾¶ÔÏó·ûºÏÍ¹ÃæÄ£ÐÍ£¬false±íÊ¾²»·ûºÏ
* ËµÃ÷£º
*	ÅÐ¶ÏÒ»¸öÓ°Ïñ¶ÔÏóÊÇ·ñ·ûºÏÍ¹ÃæÄ£ÐÍ
***********************************************************************/
bool CSegmentView::IsConvex(imgObject obj)
{
	//¶ÔÏó×îÐ¡Ãæ»ýãÐÖµ
	if (obj.area < theApp.m_minArea)
	{
		return false;
	}

	//¶ÔÏóÁÚ½Ó¶ÔÏó¸öÊý
	int nAdjCnt = 0;

	//ÌØÕ÷µÄ¼«Öµ
	float minR = 255;
	float minG = 255;
	float minB = 255;
	float maxR = 0;
	float maxG = 0;
	float maxB = 0;

	//±éÀúÁÚ½Ó¶ÔÏóÁ´±í¼ÆËã
	for (adjNode *pAdjNodeTmp=obj.pAdjNode; pAdjNodeTmp!=NULL; pAdjNodeTmp=pAdjNodeTmp->next)
	{
		vector<imgObject>::iterator iterAdj = m_objVec.begin() + pAdjNodeTmp->index;

		minR = (iterAdj->ER < minR) ? iterAdj->ER : minR;
		minG = (iterAdj->EG < minG) ? iterAdj->EG : minG;
		minB = (iterAdj->EB < minB) ? iterAdj->EB : minB;
		maxR = (iterAdj->ER > maxR) ? iterAdj->ER : maxR;
		maxG = (iterAdj->EG > maxG) ? iterAdj->EG : maxG;
		maxB = (iterAdj->EB > maxB) ? iterAdj->EB : maxB;

		++nAdjCnt;
	}

	//¶ÔÏóÁÚ½Ó¶ÔÏó¸öÊýÓ¦>1£¨ÅÐ¶ÏÓÐÎÊÌâ£¬ÔÝÊ±²»ÓÃ£©
// 	if (nAdjCnt == 1)
// 	{
// 		return false;
// 	}

	//ÅÐ¶ÏÊÇ·ñÎªÍ¹Ãæ
	if (obj.ER>maxR || obj.EG>maxG || obj.EB>maxB || obj.ER<minR || obj.EG<minG || obj.EB<minB)
	{
		return true;
	}
	return false;
}


/***********************************************************************
* º¯ÊýÃû³Æ£º
*	OnDwtStep()
* ËµÃ÷£º
*	¶ÔÍ¼Ïñ½øÐÐÒ»²ãÐ¡²¨±ä»»
***********************************************************************/
void CSegmentView::OnDwtStep() 
{
	//»ñµÃÎÄµµÀàÖ¸Õë
	CSegmentDoc *pDoc = (CSegmentDoc*)this->GetDocument();
	
	//Ö¸ÏòÍ¼ÏóµÄÖ¸Õë
	CDib *pDib = &(pDoc->m_DIB);
	
	//¸ü¸Ä¹â±êÐÎ×´
	BeginWaitCursor();
	
	//½øÐÐÐ¡²¨±ä»»£¬Èç¹û²»³É¹¦Ö±½Ó·µ»Ø
	if (!DIBDWTStep(pDib,0))
	{
		return;
	}
	
	//»Ö¸´¹â±êÐÎ×´
	EndWaitCursor();
	
	//Èç¹ûÐ¡²¨±ä»»²»³É¹¦£¬ÔòÖ±½Ó·µ»Ø
	
	//ÉèÖÃÔà±êÖ¾
	pDoc->SetModifiedFlag(TRUE);
	
	//¸üÐÂÏÔÊ¾
	pDoc->UpdateAllViews(FALSE);
}

/***********************************************************************
* º¯ÊýÃû³Æ£º
*	OnIdwtStep()
* ËµÃ÷£º
*	¶ÔÍ¼Ïñ½øÐÐÒ»²ãÐ¡²¨·´±ä»»
***********************************************************************/
void CSegmentView::OnIdwtStep() 
{
	//»ñµÃÎÄµµÀàÖ¸Õë	
	CSegmentDoc *pDoc = (CSegmentDoc*)this->GetDocument();
	
	//Ö¸ÏòÍ¼ÏóµÄÖ¸Õë
	CDib *pDib = &(pDoc->m_DIB);
	
	//¸ü¸Ä¹â±êÐÎ×´
	BeginWaitCursor();
	
	if (m_nDWTCurDepth == 0)
	{
		MessageBox("ÒÑ¾­ÊÇ×îµ×²ã£¬ÎÞ·¨¼ÌÐø±ä»»","×¢Òâ",MB_OK);
		return;
	}
	
	//½øÐÐÐ¡²¨·´±ä»»£¬Èç¹û²»³É¹¦Ö±½Ó·µ»Ø
	if (!DIBDWTStep(pDib,1))
	{
		return;
	}
	
	//»Ö¸´¹â±êÐÎ×´
	EndWaitCursor();
	
	//ÉèÖÃÔà±ê¼Ç
	pDoc->SetModifiedFlag(TRUE);
	
	//¸üÐÂÊÓÍ¼
	pDoc->UpdateAllViews(NULL);
}

/***********************************************************************
* º¯ÊýÃû³Æ£º
*	DIBDWTStep()
* º¯Êý²ÎÊý£º
*	CDib	*pDib		-Í¼ÏñDIBµÄÖ¸Õë
*	int		*nInv		-ÊÇ·ñÎªDWT£¬1±íÊ¾ÎªIDWT£¬0±íÊ¾DWT
* ·µ»ØÖµ£º
*	true ±íÊ¾³É¹¦£¬false ±íÊ¾Ê§°Ü
* ËµÃ÷£º
*	Ð¡²¨±ä»»/Ð¡²¨·´±ä»»£¬µ÷ÓÃÁËÈ«¾Öº¯Êý
***********************************************************************/
bool CSegmentView::DIBDWTStep(CDib *pDib, int nInv)
{
	// »ñÈ¡Í¼ÏóµÄ³¤¶ÈºÍ¿í¶È
	int nWidth  = pDib->Width();
	int nHeight = pDib->Height();
	
	// »ñÈ¡±ä»»µÄ×î´ó²ãÊý
	int nMaxWLevel = Log2(nWidth);
	int nMaxHLevel = Log2(nHeight);
	int nMaxLevel;
	if (nWidth == 1<<nMaxWLevel && nHeight == 1<<nMaxHLevel)
		nMaxLevel = min(nMaxWLevel, nMaxHLevel);
	
	// ÁÙÊ±±äÁ¿
	double	*pDbTemp;
	BYTE	*pBits;
	
	// Èç¹ûÐ¡²¨±ä»»µÄ´æ´¢ÄÚ´æ»¹Ã»ÓÐ·ÖÅä£¬Ôò·ÖÅä´ËÄÚ´æ
	if(!m_pDWTImage)
	{			
		m_pDWTImage = new double[nWidth*nHeight];
		if (!m_pDWTImage)
		{
			return false;
		}
		
		// ½«Í¼ÏóÊý¾Ý·ÅÈëm_pDWTImageÖÐ 
		for (int j=0; j<nHeight; j++)
		{
			pDbTemp = m_pDWTImage + j*nWidth;
			pBits = pDib->m_pBits + (nHeight-1-j)*nWidth;		
			for (int i=0; i<nWidth; i++)
			{
				pDbTemp[i] = pBits[i];
			}
		}
	}
	
	// ½øÐÐÐ¡²¨±ä»»£¨»ò·´±ä»»£©
	if (!DWTStep_2D(m_pDWTImage, nMaxWLevel-m_nDWTCurDepth, nMaxHLevel-m_nDWTCurDepth,
		nMaxWLevel, nMaxHLevel, nInv, 1, m_nSupp))
	{
		return false;
	}
	
	// Èç¹ûÊÇ·´±ä»»£¬Ôòµ±Ç°²ãÊý¼õ1£»·ñÔò¼Ó1
	if (nInv)
	{
		m_nDWTCurDepth --;
	}
	else
	{
		m_nDWTCurDepth ++;
	}
	
	// È»ºó£¬½«Êý¾Ý¿½±´»ØÔ­CDibÖÐ£¬²¢½øÐÐÏàÓ¦µÄÊý¾Ý×ª»»
	int lfw = nWidth>>m_nDWTCurDepth, lfh = nHeight>>m_nDWTCurDepth;
	for (int j=0; j<nHeight; j++)
	{
		pDbTemp = m_pDWTImage + j*nWidth;
		pBits = pDib->m_pBits + (nHeight-1-j)*nWidth;
		for (int i=0; i<nWidth; i++)
		{
			if (j<lfh && i<lfw)
			{
				pBits[i] = FloatToByte(pDbTemp[i]);
			}
			else
			{
				pBits[i] = BYTE(FloatToChar(pDbTemp[i]) ^ 0x80);
			}
		}
	}
	return true;
}

float CSegmentView::CalculateHeteroEdge(imgObject obj, imgObject objAdj)
{
	float fHEdge = 0;
	int iEdgeCnt = 0;	//¼ÇÂ¼¹«¹²±ßÔµµã¸öÊý

	//±éÀú¶ÔÏóAµÄ±ßÔµµãÁ´±í£¬ÕÒµ½ÆäÖÐËÄÁÚÓò¾ùÎªA»òBµÄµã£¬¼´Îª¶ÔÏóAÖÐµÄ¹«¹²±ßÔµ
	for (vertexNode *pVtxNode = obj.pVertexNode; pVtxNode!=NULL; pVtxNode = pVtxNode->next)
	{

		int i = pVtxNode->index;
		if (	(i > m_iWidth) && (i < (m_iHeight - 1) * m_iWidth) && (i % m_iWidth != 0) && ((i + 1) % m_iWidth != 0) &&
				( (*(m_pFlagImg + i - m_iWidth) == obj.index) || (*(m_pFlagImg + i - m_iWidth) == objAdj.index) ) &&
				( (*(m_pFlagImg + i + m_iWidth) == obj.index) || (*(m_pFlagImg + i + m_iWidth) == objAdj.index) ) &&
				( (*(m_pFlagImg + i - 1) == obj.index) || (*(m_pFlagImg + i - 1) == objAdj.index) ) &&
				( (*(m_pFlagImg + i + 1) == obj.index) || (*(m_pFlagImg + i + 1) == objAdj.index) )
			)
		{
			fHEdge = fHEdge + *(m_pEdgeImg + i);
			++iEdgeCnt;
		}
	}
	//±éÀú¶ÔÏóBµÄ±ßÔµµãÁ´±í£¬ÕÒµ½ÆäÖÐËÄÁÚÓò¾ùÎªA»òBµÄµã£¬¼´Îª¶ÔÏóBÖÐµÄ¹«¹²±ßÔµ
	for (vertexNode *pVtxNode = objAdj.pVertexNode; pVtxNode!=NULL; pVtxNode = pVtxNode->next)
	{
		
		int i = pVtxNode->index;
		if (	(i > m_iWidth) && (i < (m_iHeight - 1) * m_iWidth) && (i % m_iWidth != 0) && ((i + 1) % m_iWidth != 0) &&
			( (*(m_pFlagImg + i - m_iWidth) == obj.index) || (*(m_pFlagImg + i - m_iWidth) == objAdj.index) ) &&
			( (*(m_pFlagImg + i + m_iWidth) == obj.index) || (*(m_pFlagImg + i + m_iWidth) == objAdj.index) ) &&
			( (*(m_pFlagImg + i - 1) == obj.index) || (*(m_pFlagImg + i - 1) == objAdj.index) ) &&
			( (*(m_pFlagImg + i + 1) == obj.index) || (*(m_pFlagImg + i + 1) == objAdj.index) )
			)
		{
			fHEdge = fHEdge + *(m_pEdgeImg + i);
			++iEdgeCnt;
		}
	}

	return theApp.m_wEdge * fHEdge;
}

/***********************************************************************
* º¯ÊýÃû³Æ£º
*	WriteFlagImg()
* º¯Êý²ÎÊý£º
*	LPCTSTR lpszPathName		-±£´æ±ê¼ÇÍ¼ÏñµÄÎÄ¼þÂ·¾¶
* ·µ»ØÖµ£º
*	true ±íÊ¾³É¹¦£¬false ±íÊ¾Ê§°Ü
* ËµÃ÷£º
*	Êä³ö·Ö¸î½á¹û¶ÔÏó±ê¼ÇÍ¼Ïñ
***********************************************************************/
bool CSegmentView::WriteFlagImg(LPCTSTR lpszPathName)
{
	//»ñµÃÎÄµµÀàÖ¸Õë	
	CSegmentDoc *pDoc = (CSegmentDoc *)this->GetDocument();
	
	//Êä³öÎÄ¼þÂ·¾¶
	CString sFileName = lpszPathName;
	sFileName.Replace(".bmp",".flag");

	//¿ªÊ¼Ð´ÎÄ¼þ
	ofstream flagFile;
	flagFile.open(sFileName, ofstream::out);
	
	flagFile<<m_iObjCnt<<' ';	//¼ÇÂ¼×îÖÕ·Ö¸î½á¹û¶ÔÏó×ÜÊý	
	//±éÀú¶ÔÏó
	for (vector<imgObject>::iterator iter = m_objVec.begin(); iter != m_objVec.end(); ++iter)
	{
		if (iter->bDelete==false && iter->bFinish==true)
		{
			flagFile<<iter->index<<' ';
		}
	}

	//½«±ê¼ÇÍ¼ÏñÐ´ÈëÎÄ¼þ
	int iImgSize = m_iWidth*m_iHeight;
	for (int i=0; i<iImgSize; ++i)
	{
		flagFile<<m_pFlagImg[i]<<' ';
	}

	//ÊÍ·Å±ê¼ÇÍ¼ÏñÄÚ´æ
	delete []m_pFlagImg;

	flagFile.close();
	return true;
}
