# Supplementary material for: Object-based multiscale segmentation incorporating texture and edge features of high-resolution remote sensing images
Source: PeerJ Comput Sci. 2023 Mar 15;9:e1290. doi: 10.7717/peerj-cs.1290 (PMC10280506; doi:10.7717/peerj-cs.1290)
Supplement: Supplemental Information 1 — The program is written in C++ language, and use a graphical user interface to read, process and show the experimental images automatically. The parameters can be set from the parameter dialog box. [file peerj-cs-09-1290-s001.zip › cs-79984-Image_segmentation_code/segmentView.h]

// segmentView.h : interface of the CSegmentView class
//
/////////////////////////////////////////////////////////////////////////////

#if !defined(AFX_SEGMENTVIEW_H__89156649_DBB4_4174_8DE7_295C0D6437E9__INCLUDED_)
#define AFX_SEGMENTVIEW_H__89156649_DBB4_4174_8DE7_295C0D6437E9__INCLUDED_

#if _MSC_VER > 1000
#pragma once
#endif // _MSC_VER > 1000

#include <vector>
using namespace std;
#include "ParamsDlg.h"

//±ßÔµµã½á¹¹Ìå
struct vertexNode
{
	int index;	//±ßÔµµãÐÐÁÐºÅÖµ
	int adjNum;	//±ßÔµµãµÄËÄÁÚÓòÍâ²¿µã¸öÊý(1/2/3/4)£¬ÓÃÓÚ¼ÆËãÖÜ³¤£¬ÒÔ¼°ÎªºÏ²¢¶ÔÏóÊ±É¾³ýÄÚ²¿µã×÷±ê¼Ç

	vertexNode *next;	//Á´±íÖ¸ÏòÏÂÒ»¸ö±ßÔµµã

	vertexNode()
	{
		index = -1;
		adjNum = 4;
		next = NULL;
	}
};

//ÁÚ½Ó¶ÔÏó±àºÅ½á¹¹Ìå
struct adjNode
{
	int index;	//ÁÚ½Ó¶ÔÏó±àºÅ

	adjNode *next;	//Á´±íÖ¸ÏòÏÂÒ»¸öÁÚ½Ó¶ÔÏó

	adjNode()
	{
		index = -1;
		next = NULL;
	}
};

//Ó°Ïñ¶ÔÏó½á¹¹Ìå
struct imgObject
{
	int index;	//¶ÔÏó±àºÅ
	int area;	//Ãæ»ý=ÏñËØÊý
	float l;	//ÖÜ³¤
	float EB;	//B²¨¶Î¾ùÖµ
	float EG;	//G²¨¶Î¾ùÖµ
	float ER;	//R²¨¶Î¾ùÖµ
	float DB;	//B²¨¶Î·½²î
	float DG;	//G²¨¶Î·½²î
	float DR;	//R²¨¶Î·½²î

	float *pETexture;				//ÎÆÀíÌØÕ÷¾ùÖµµÄÖ¸Õë
	float *pDTexture;				//ÎÆÀíÌØÕ÷·½²îµÄÖ¸Õë
	int minX, maxX, minY, maxY;		//±ß½çºÐ
	float fHetero;					//¶ÔÏóÒìÖÊ¶È
	vertexNode *pVertexNode;		//±ßÔµµãÁ´±íµÄ½ÚµãÖ¸Õë
	adjNode *pAdjNode;				//ÁÚ½Ó¶ÔÏóÁ´±íµÄ½ÚµãÖ¸Õë
	bool bDelete;					//¶ÔÏóÒÑ±»É¾³ý±ê¼Ç
	bool bFinish;					//¶ÔÏóºÏ²¢Íê³É±ê¼Ç
	bool bConvex;					//¶ÔÏóÊÇ·ñÎªÍ¹ÃæÄ£ÐÍ

	imgObject()
	{
		index = 0;
		area = 1;
		l = 4;
		EB = 0;
		EG = 0;
		ER = 0;
		DB = 0;
		DG = 0;
		DR = 0;
		pETexture = NULL;
		pDTexture = NULL;
		minX = 0;
		maxX = 0;
		minY = 0;
		maxY = 0;
		fHetero = 0.0;
		pVertexNode = NULL;
		pAdjNode = NULL;
		bDelete = false;
		bFinish = false;
		bConvex = false;
	}
};

class CSegmentView : public CScrollView
{
private:
	vector<imgObject> m_objVec;		//Ó°Ïñ¶ÔÏóÏòÁ¿
	CDib *m_pDib;					//Í¼ÏñDIBÖ¸Õë
	int *m_pFlagImg;				//±ê¼ÇÍ¼Ïñ(¶ÔÏó±àºÅ)
	int m_iWidth;					//Í¼Ïñ¿í¶È
	int m_iHeight;					//Í¼Ïñ¸ß¶È
	int m_iTxtrDim;					//ÎÆÀíÌØÕ÷µÄÎ¬Êý
	float *m_pTxtrWt;				//ÎÆÀíÌØÕ÷¸÷Î¬¶ÈÈ¨ÖØ
	int m_iObjCnt;					//¼ÇÂ¼×îÖÕ·Ö¸î½á¹û¶ÔÏó×ÜÊý

	/* ´æ´¢ÎÆÀíÌØÕ÷¾ØÕóµÄ¶þ¼¶Ö¸Õë£¬·ÖÇé¿ö£º
	1.ÉÏ²ÉÑùºóÐ¡²¨ÏµÊý¾ØÕó£º[0-2]Ò»²ãË®Æ½¡¢´¹Ö±¡¢Ï¸½Ú£»[3-5]¶þ²ã£»
	2.¼ÆËã´°¿Ú·½²îºóÔÙ×öÉÏ²ÉÑùµÄÐ¡²¨ÏµÊý¾ØÕó£º[0-2]Ò»²ãË®Æ½¡¢´¹Ö±¡¢Ï¸½Ú£»[3-5]¶þ²ã£»
	3.·ÇÏÂ²ÉÑùcontourlet±ä»»£¨NSCT£©µÄÏµÊý¾ØÕó£º[0-3]Ò»²ã4·½Ïò£»[4-7]¶þ²ã4·½Ïò
	*/
	float** m_ppTxtrImg;

	float*	m_pEdgeImg;				//±ßÔµÇ¿¶È

	//Ð¡²¨±ä»»Àà³ÉÔ±±äÁ¿ÃÇ
	double* m_pDWTImage;			//Ð¡²¨ÏµÊýµÄ¾ØÕó
	int m_nDWTCurDepth;				//µ±Ç°·Ö½â²ãÊý
	int m_nSupp;					//Ð¡²¨»ùµÄ½ôÖ§¼¯³¤¶È

protected: // create from serialization only
	CSegmentView();
	DECLARE_DYNCREATE(CSegmentView)

// Attributes
public:
	CSegmentDoc* GetDocument();
	bool CSegmentView::WriteFlagImg(LPCTSTR lpszPathName);

// Operations
public:

// Overrides
	// ClassWizard generated virtual function overrides
	//{{AFX_VIRTUAL(CSegmentView)
	public:
	virtual void OnDraw(CDC* pDC);  // overridden to draw this view
	virtual BOOL PreCreateWindow(CREATESTRUCT& cs);
	protected:
	virtual void OnInitialUpdate(); // called first time after construct
	virtual BOOL OnPreparePrinting(CPrintInfo* pInfo);
	virtual void OnBeginPrinting(CDC* pDC, CPrintInfo* pInfo);
	virtual void OnEndPrinting(CDC* pDC, CPrintInfo* pInfo);
	//}}AFX_VIRTUAL

// Implementation
public:
	virtual ~CSegmentView();
#ifdef _DEBUG
	virtual void AssertValid() const;
	virtual void Dump(CDumpContext& dc) const;
#endif

protected:
	float CSegmentView::CalculateHeterogeneity(imgObject obj, imgObject objAdj);
	float CSegmentView::CalculateHeterogeneity(imgObject obj);
	float CSegmentView::CalculateHeteroEdge(imgObject obj, imgObject objAdj);
	float CSegmentView::CalculateVariance(int N1, int N2, float E1, float E2, float D1, float D2);
	imgObject CSegmentView::MergeObj(imgObject *pobj, imgObject *pobjAdj, bool bMerge, float fHeteroMerge);
	float CSegmentView::MergeVertex(vertexNode *pVtxNode, imgObject *pObj, imgObject *pObjAdj, bool bMerge);
	bool CSegmentView::InitializeImgObj();
	bool CSegmentView::DrawResultImg();
	bool CSegmentView::MultiScaleSeg(int iMethod);
	bool CSegmentView::IsConvex(imgObject obj);
	imgObject *CSegmentView::FindminAdjObj(imgObject *pObj, float *pminHeteroIncr, float *pminHeteroMrg);
	bool DIBDWTStep(CDib* pDib, int nInv);
// Generated message map functions
protected:
	//{{AFX_MSG(CSegmentView)
	afx_msg void OnFneaSeg();
	afx_msg void OnConvexSeg();
	afx_msg void OnConvexHeteroSeg();
	afx_msg void OnSetParams();
	afx_msg void OnRestitute();
	afx_msg void OnDwtStep();
	afx_msg void OnIdwtStep();
	//}}AFX_MSG
	DECLARE_MESSAGE_MAP()
};

#ifndef _DEBUG  // debug version in segmentView.cpp
inline CSegmentDoc* CSegmentView::GetDocument()
   { return (CSegmentDoc*)m_pDocument; }
#endif

/////////////////////////////////////////////////////////////////////////////

//{{AFX_INSERT_LOCATION}}
// Microsoft Visual C++ will insert additional declarations immediately before the previous line.

#endif // !defined(AFX_SEGMENTVIEW_H__89156649_DBB4_4174_8DE7_295C0D6437E9__INCLUDED_)
