# Supplementary material for: Object-based multiscale segmentation incorporating texture and edge features of high-resolution remote sensing images
Source: PeerJ Comput Sci. 2023 Mar 15;9:e1290. doi: 10.7717/peerj-cs.1290 (PMC10280506; doi:10.7717/peerj-cs.1290)
Supplement: Supplemental Information 1 — The program is written in C++ language, and use a graphical user interface to read, process and show the experimental images automatically. The parameters can be set from the parameter dialog box. [file peerj-cs-09-1290-s001.zip › cs-79984-Image_segmentation_code/StdAfx.h]

// stdafx.h : include file for standard system include files,
//  or project specific include files that are used frequently, but
//      are changed infrequently
//

#if !defined(AFX_STDAFX_H__7D530258_6C5F_438B_AFE4_4865713350A6__INCLUDED_)
#define AFX_STDAFX_H__7D530258_6C5F_438B_AFE4_4865713350A6__INCLUDED_

#if _MSC_VER > 1000
#pragma once
#endif // _MSC_VER > 1000

#define VC_EXTRALEAN		// Exclude rarely-used stuff from Windows headers

#include <afxwin.h>         // MFC core and standard components
#include <afxext.h>         // MFC extensions
#include <afxdisp.h>        // MFC Automation classes
#include <afxdtctl.h>		// MFC support for Internet Explorer 4 Common Controls
#ifndef _AFX_NO_AFXCMN_SUPPORT
#include <afxcmn.h>			// MFC support for Windows Common Controls


#endif // _AFX_NO_AFXCMN_SUPPORT


//{{AFX_INSERT_LOCATION}}
// Microsoft Visual C++ will insert additional declarations immediately before the previous line.

#endif // !defined(AFX_STDAFX_H__7D530258_6C5F_438B_AFE4_4865713350A6__INCLUDED_)
